# Supplementary material for: 3-Chloro-5-meth­oxy-2,6-dinitro­pyridine
Source: Acta Crystallogr Sect E Struct Rep Online. 2009 Aug 15;65(Pt 9):o2154. doi: 10.1107/S1600536809031407 (PMC2969869; doi:10.1107/S1600536809031407)
Supplement: Supplementary file 2 [file e-65-o2154-Isup2.hkl]

# 
# h,k,l, Fc-squared, Fo-squared, sigma(Fo-squared) and status flag 
# 
data_I
_shelx_title ' a in P21/n' 
_shelx_refln_list_code          4 
_shelx_F_calc_maximum      123.29 
_exptl_crystal_F_000       472.00 
_reflns_d_resolution_high  0.7702 
 
loop_ 
 _symmetry_equiv_pos_as_xyz 
 'x, y, z' 
 '-x+1/2, y+1/2, -z+1/2' 
 '-x, -y, -z' 
 'x-1/2, -y-1/2, z-1/2' 
 
_cell_length_a     6.6490 
_cell_length_b    10.8415 
_cell_length_c    12.7153 
_cell_angle_alpha  90.000 
_cell_angle_beta   95.546 
_cell_angle_gamma  90.000 
 
_shelx_F_squared_multiplier     1.000 
 
loop_ 
 _refln_index_h 
 _refln_index_k 
 _refln_index_l 
 _refln_F_squared_calc 
 _refln_F_squared_meas 
 _refln_F_squared_sigma 
 _refln_observed_status 
   2   0   0    11206.85    12032.43    154.28 o 
   4   0   0       35.26       36.14      2.13 o 
   6   0   0      338.74      365.80      7.90 o 
   8   0   0       42.02       34.46      5.19 o 
   1   1   0      985.41      869.37     13.16 o 
   2   1   0      803.73      782.18     12.15 o 
   3   1   0      267.18      267.59      7.23 o 
   4   1   0      115.38       98.78      3.92 o 
   5   1   0       65.33       66.45      2.60 o 
   6   1   0       22.00       24.06      2.36 o 
   7   1   0       18.61       19.57      4.48 o 
   8   1   0       17.06       12.38      3.54 o 
   0   2   0      279.46      271.03      5.49 o 
   1   2   0     2825.72     2704.92     28.91 o 
   2   2   0     1028.19      965.83     13.86 o 
   3   2   0      126.79      118.70      4.40 o 
   4   2   0      222.13      254.78      6.45 o 
   5   2   0      197.26      196.09      6.31 o 
   6   2   0       16.99       14.39      2.95 o 
   7   2   0       28.64       29.61      4.13 o 
   8   2   0        0.19       -0.94      3.65 o 
   1   3   0      256.87      202.22      1.82 o 
   2   3   0      814.47      747.29     11.42 o 
   3   3   0     1304.81     1329.05     17.29 o 
   4   3   0      970.82     1043.51     14.09 o 
   5   3   0      634.42      640.55     11.92 o 
   6   3   0      172.36      174.18      7.84 o 
   7   3   0       31.36       23.01      4.13 o 
   8   3   0        0.91       -2.12      3.65 o 
   1   4   0       61.68       74.45      1.66 o 
   2   4   0       41.92       41.27      2.25 o 
   3   4   0      203.37      185.91      3.23 o 
   4   4   0      320.53      298.31      6.24 o 
   5   4   0      715.85      744.86     11.46 o 
   6   4   0        7.07        5.07      3.54 o 
   7   4   0       10.46        8.61      2.48 o 
   8   4   0       12.21        7.66      7.54 o 
   1   5   0      230.73      251.78      4.92 o 
   2   5   0       42.34       28.25      2.95 o 
   3   5   0      134.85      120.73      4.52 o 
   4   5   0        8.41       13.44      2.24 o 
   5   5   0       41.40       51.36      4.13 o 
   6   5   0       51.60       40.62      5.67 o 
   7   5   0        0.33        0.82      4.36 o 
   8   5   0        2.38        6.25      4.12 o 
   0   6   0      206.85      231.66      4.19 o 
   1   6   0     1664.81     1695.62     17.42 o 
   2   6   0        8.56        7.19      1.89 o 
   3   6   0       20.54       20.29      1.65 o 
   4   6   0       10.54        8.96      2.83 o 
   5   6   0      123.72      134.60      6.99 o 
   6   6   0       70.54       62.51      3.66 o 
   7   6   0        6.67        9.55      3.54 o 
   1   7   0       65.18       68.50      1.66 o 
   2   7   0       99.19      113.40      2.96 o 
   3   7   0      337.61      357.53      8.15 o 
   4   7   0        5.99        9.31      2.59 o 
   5   7   0       38.98       34.82      3.78 o 
   6   7   0        0.10       -3.06      6.83 o 
   7   7   0        6.43       -1.53      3.30 o 
   0   8   0      142.44      139.07      4.39 o 
   1   8   0       43.01       45.83      2.95 o 
   2   8   0       26.17       29.97      3.66 o 
   3   8   0        1.34        1.30      3.18 o 
   4   8   0        1.76        1.77      2.71 o 
   5   8   0        1.09        1.77      4.24 o 
   6   8   0        0.48       -1.53      3.30 o 
   7   8   0        1.94        2.47      4.01 o 
   1   9   0       21.55       24.65      3.18 o 
   2   9   0       23.47       27.25      1.53 o 
   3   9   0      142.51      153.20      4.74 o 
   4   9   0       12.44       18.04      5.07 o 
   5   9   0        6.25        7.07      3.65 o 
   6   9   0        0.04       -0.24      4.71 o 
   0  10   0        0.86       -0.47      2.95 o 
   1  10   0      230.84      209.64      7.50 o 
   2  10   0       52.11       61.17      4.72 o 
   3  10   0       24.00       23.71      5.90 o 
   4  10   0        0.25        1.06      3.53 o 
   5  10   0        0.75        1.06      4.24 o 
   6  10   0        7.78        2.83      4.83 o 
   1  11   0        7.89        8.60      2.95 o 
   2  11   0       23.40       25.12      4.48 o 
   3  11   0        1.63        1.18      2.59 o 
   4  11   0       56.44       50.30      7.20 o 
   5  11   0        4.10        3.89      4.60 o 
   0  12   0        0.98        4.60      3.89 o 
   1  12   0        7.26        7.19      2.24 o 
   2  12   0        1.85       -0.24      4.83 o 
   3  12   0        7.29        6.48      7.66 o 
   4  12   0        7.23        7.66      7.31 o 
   1  13   0        5.13        3.54      2.59 o 
   2  13   0        1.58        1.30      4.24 o 
   3  13   0        0.00       -4.12      4.48 o 
  -7   0   1       78.37       90.90      9.22 o 
  -5   0   1      153.07      155.76      8.08 o 
  -3   0   1      318.68      347.37      3.15 o 
  -1   0   1      374.45      315.51      4.23 o 
   1   0   1       39.76       36.61      1.66 o 
   3   0   1     3695.51     3836.29     29.24 o 
   5   0   1      252.19      239.31      4.66 o 
   7   0   1      316.79      304.02     18.02 o 
  -8   1   1       63.91       48.42      6.26 o 
  -7   1   1       44.80       40.96      4.49 o 
  -6   1   1      117.01      120.00      5.57 o 
  -5   1   1       86.05       93.28      4.97 o 
  -4   1   1       23.84       24.78      2.36 o 
  -3   1   1      112.34       85.78      4.40 o 
  -2   1   1       38.99       45.47      1.18 o 
  -1   1   1        6.17       12.39      2.01 o 
   0   1   1      403.47      411.17      8.21 o 
   1   1   1        5.91       13.57      2.71 o 
   2   1   1        3.83        5.78      0.71 o 
   3   1   1      529.55      487.64      9.72 o 
   4   1   1      999.05     1028.85     12.53 o 
   5   1   1       54.98       63.34      2.95 o 
   6   1   1      352.95      358.53      7.78 o 
   7   1   1       21.75       22.76      3.77 o 
   8   1   1       38.07       27.85      6.14 o 
  -8   2   1        0.59        0.82      3.30 o 
  -7   2   1        0.65       -0.12      4.24 o 
  -6   2   1      240.09      271.58      6.67 o 
  -5   2   1      865.47      908.56     31.28 o 
  -4   2   1      903.46      947.49     12.70 o 
  -3   2   1      142.79      132.56      3.34 o 
  -2   2   1     6608.86     7078.35     81.33 o 
  -1   2   1     4026.03     3826.79     33.42 o 
   0   2   1     1309.49     1192.17     10.02 o 
   1   2   1    13466.89    13779.52    178.60 o 
   2   2   1     1421.72     1356.25     17.79 o 
   3   2   1      867.90      841.50     11.82 o 
   4   2   1      211.36      178.38      5.97 o 
   5   2   1       41.28       42.16      4.72 o 
   6   2   1       80.38       92.83      6.15 o 
   7   2   1       26.87       29.84      2.71 o 
   8   2   1       17.01       15.33      4.13 o 
  -8   3   1       42.81       45.08      6.73 o 
  -7   3   1        5.48        7.66      3.77 o 
  -6   3   1        4.44        3.54      3.06 o 
  -5   3   1        0.13        1.41      2.71 o 
  -4   3   1      196.08      169.33      8.70 o 
  -3   3   1       47.78       46.24      2.13 o 
  -2   3   1      691.64      654.95     10.42 o 
  -1   3   1     1328.33     1139.44     14.27 o 
   0   3   1     2382.44     2179.38     24.90 o 
   1   3   1     4688.34     4863.66     53.44 o 
   2   3   1     2481.23     2623.40     29.87 o 
   3   3   1      109.50       94.43      2.02 o 
   4   3   1       13.00       14.03      2.59 o 
   5   3   1        8.69       12.38      2.12 o 
   6   3   1       59.77       60.49      5.91 o 
   7   3   1        6.46        8.37      3.42 o 
   8   3   1        2.73        2.83      4.12 o 
  -8   4   1        1.84        1.65      4.71 o 
  -7   4   1        0.09        0.94      3.89 o 
  -6   4   1       48.98       47.00      3.90 o 
  -5   4   1      205.73      200.92      6.19 o 
  -4   4   1       17.23       17.57      3.54 o 
  -3   4   1     1018.17     1019.56     14.10 o 
  -2   4   1       23.03       19.13      1.53 o 
  -1   4   1     1193.24     1215.78     14.42 o 
   0   4   1      808.42      709.49     11.22 o 
   1   4   1      218.08      215.13      6.26 o 
   2   4   1      235.49      250.40      6.61 o 
   3   4   1      290.37      258.54      8.41 o 
   4   4   1       18.38       17.69      2.36 o 
   5   4   1        0.10       -0.47      1.89 o 
   6   4   1        7.61        7.78      3.30 o 
   7   4   1       15.96       20.63      3.77 o 
   8   4   1        2.11        2.71      3.77 o 
  -8   5   1        4.51       -2.47      7.07 o 
  -7   5   1       17.05       18.39      4.60 o 
  -6   5   1        7.52       11.79      3.77 o 
  -5   5   1       89.67       81.77      4.73 o 
  -4   5   1      234.59      226.00      4.30 o 
  -3   5   1      347.27      352.84      7.34 o 
  -2   5   1      674.27      652.99     10.00 o 
  -1   5   1      811.86      853.49      7.90 o 
   0   5   1     1255.43     1181.31     14.81 o 
   1   5   1      914.53     1117.50     13.52 o 
   2   5   1       69.27       86.44      7.11 o 
   3   5   1      318.44      305.75      6.49 o 
   4   5   1      105.87      123.83      4.74 o 
   5   5   1      288.06      247.77      5.73 o 
   6   5   1       61.83       66.04      6.38 o 
   7   5   1        0.06       -0.47      4.71 o 
  -7   6   1        0.96        0.82      3.89 o 
  -6   6   1        6.76        2.95      2.95 o 
  -5   6   1       36.39       47.56      4.96 o 
  -4   6   1      713.59      715.52      6.71 o 
  -3   6   1      290.77      269.26      6.95 o 
  -2   6   1      299.91      311.50      6.00 o 
  -1   6   1       19.22       21.71      2.01 o 
   0   6   1      129.05      157.22      3.45 o 
   1   6   1       40.69       75.98     10.28 o 
   2   6   1       86.44       72.03      3.91 o 
   3   6   1        0.44        2.36      1.53 o 
   4   6   1       69.06       68.46      3.43 o 
   5   6   1        7.86       12.02      2.48 o 
   6   6   1        3.69        1.77      2.47 o 
   7   6   1        1.81        1.41      5.54 o 
  -7   7   1       32.99       31.14      5.43 o 
  -6   7   1        1.39       -0.12      2.83 o 
  -5   7   1       44.51       47.93      3.66 o 
  -4   7   1      257.55      250.80      7.63 o 
  -3   7   1        6.97        7.31      2.12 o 
  -1   7   1      100.60      102.08      5.22 o 
   0   7   1       82.00       89.42      4.03 o 
   1   7   1      328.03      349.32      7.45 o 
   2   7   1        3.08        7.78      2.12 o 
   3   7   1       84.85       85.45      4.85 o 
   4   7   1        0.00        1.77      2.00 o 
   5   7   1       61.83       64.86      4.25 o 
   6   7   1        0.33       -0.12      3.42 o 
   7   7   1        0.14       -1.65      3.30 o 
  -7   8   1        3.98        5.54      4.24 o 
  -6   8   1       12.47       15.09      3.54 o 
  -5   8   1        1.55        1.18      2.95 o 
  -4   8   1       56.46       66.03      8.86 o 
  -3   8   1      177.90      191.44      6.06 o 
  -1   8   1        0.23        2.00      2.24 o 
   0   8   1      751.64      826.23     11.16 o 
   1   8   1       15.26       15.21      2.00 o 
   2   8   1      234.20      252.32      6.08 o 
   3   8   1        5.69        3.77      2.24 o 
   4   8   1       55.10       59.18      4.02 o 
   5   8   1        5.68        3.65      2.71 o 
   6   8   1        5.13        3.65      4.36 o 
   7   8   1       11.19       10.49      5.42 o 
  -6   9   1        3.92        4.95      2.83 o 
  -5   9   1       63.65       65.91      5.43 o 
  -4   9   1       58.52       46.89      5.55 o 
  -3   9   1        5.71        6.25      2.00 o 
  -2   9   1        1.99        5.66      2.71 o 
  -1   9   1        6.86        6.01      1.77 o 
   0   9   1       26.06       25.13      1.77 o 
   1   9   1       53.81       50.45      3.78 o 
   2   9   1        6.52        2.95      2.36 o 
   3   9   1        3.49        1.65      3.06 o 
   4   9   1       52.12       54.08      5.43 o 
   5   9   1        1.79        3.30      2.83 o 
   6   9   1       11.87       14.03      5.89 o 
  -6  10   1        7.35        6.36      5.19 o 
  -5  10   1        9.88        9.67      3.30 o 
  -4  10   1        0.17        1.41      2.12 o 
  -3  10   1        2.09        2.00      2.95 o 
  -2  10   1        0.71       -0.59      2.36 o 
  -1  10   1        1.97        2.95      3.06 o 
   0  10   1        7.89       10.02      2.71 o 
   2  10   1       27.31       25.48      3.78 o 
   3  10   1       23.57       10.85      5.19 o 
   4  10   1       16.82       11.91      4.60 o 
   5  10   1       18.30       15.92      4.13 o 
  -5  11   1       13.01       12.14      4.83 o 
  -4  11   1        6.83        6.72      4.01 o 
  -3  11   1        4.75        4.60      3.30 o 
  -2  11   1       83.13       77.56      4.61 o 
  -1  11   1       34.02       35.87      2.95 o 
   0  11   1        6.48        4.71      3.18 o 
   1  11   1        0.25       -0.94      4.24 o 
   2  11   1       38.33       37.06      4.13 o 
   3  11   1        1.62        0.12      2.83 o 
   4  11   1        4.23        7.90      3.54 o 
   5  11   1        7.14       13.20      7.43 o 
  -4  12   1        9.98        8.49      4.36 o 
  -3  12   1        0.62        0.71      2.59 o 
  -2  12   1        1.73        0.94      3.89 o 
  -1  12   1       64.72       57.29      2.83 o 
   0  12   1        2.74        3.42      2.00 o 
   1  12   1       18.19       18.39      3.42 o 
   2  12   1       33.26       20.06      7.67 o 
   3  12   1        4.70        5.19      6.01 o 
   4  12   1        0.82        0.82      5.07 o 
  -3  13   1       16.11       17.92      8.84 o 
  -2  13   1       25.21       17.81      5.43 o 
  -1  13   1       13.24       11.79      3.77 o 
   0  13   1        1.27        2.00      2.59 o 
   1  13   1        1.87        1.53      3.30 o 
   2  13   1        2.81        7.07      3.89 o 
   3  13   1        0.59        5.42      7.89 o 
  -8   0   2       20.60       22.52      4.36 o 
  -6   0   2        0.05        1.77      2.36 o 
  -4   0   2      856.38      944.24     12.44 o 
  -2   0   2     2557.71     2517.16     31.69 o 
   0   0   2     6342.61     5909.29     61.74 o 
   2   0   2     2713.87     2503.06     31.57 o 
   4   0   2      715.48      737.89      7.02 o 
   6   0   2      112.30      127.78      6.16 o 
   8   0   2       39.02       34.93      5.43 o 
  -8   1   2        4.91        4.01      4.83 o 
  -7   1   2      102.43       99.98      6.63 o 
  -6   1   2        7.81        6.25      2.95 o 
  -5   1   2      257.16      245.60      5.26 o 
  -4   1   2       49.06       47.52      4.96 o 
  -3   1   2     3671.44     3944.83     42.18 o 
  -2   1   2      398.30      375.71      6.90 o 
  -1   1   2        0.34        3.06      1.06 o 
   0   1   2     1201.69     1006.88     13.52 o 
   1   1   2     6224.53     6255.56     68.47 o 
   2   1   2      167.72      169.04      3.24 o 
   3   1   2       28.07       27.04      3.19 o 
   4   1   2        9.97        4.83      2.36 o 
   5   1   2      115.28      108.11      8.30 o 
   6   1   2       30.48       33.51      4.37 o 
   7   1   2       18.64       20.75      5.90 o 
   8   1   2        6.05        4.60      2.71 o 
  -8   2   2        5.47        5.42      4.12 o 
  -7   2   2       66.79       69.35      4.84 o 
  -6   2   2       59.48       65.57      3.66 o 
  -5   2   2       93.70       96.15      4.85 o 
  -4   2   2      157.27      166.25      9.04 o 
  -3   2   2      107.21       74.87      2.97 o 
  -2   2   2     1616.09     1556.98     18.85 o 
  -1   2   2     1419.89     1312.05     15.80 o 
   0   2   2        5.89        4.13      0.35 o 
   1   2   2    15201.63    15851.37    199.53 o 
   2   2   2     1088.36     1133.23     14.57 o 
   3   2   2      290.59      302.14      6.02 o 
   4   2   2      305.94      289.61      6.96 o 
   5   2   2       33.33       38.71      3.42 o 
   6   2   2      222.27      222.74     13.33 o 
   7   2   2       51.55       57.03      7.67 o 
   8   2   2        3.38        1.89      4.95 o 
  -8   3   2       28.29       30.90      6.72 o 
  -7   3   2       68.57       60.37      4.84 o 
  -6   3   2       13.05       10.85      3.18 o 
  -5   3   2      280.09      272.61      6.33 o 
  -4   3   2       19.83       16.99      1.30 o 
  -3   3   2      297.33      265.76      5.06 o 
  -2   3   2     1271.59     1221.08     14.95 o 
  -1   3   2      248.34      273.59      4.00 o 
   0   3   2     1144.13     1200.67     14.57 o 
   1   3   2     3505.62     3822.61     42.30 o 
   2   3   2     1418.03     1503.28     17.81 o 
   3   3   2        3.24        0.47      1.41 o 
   4   3   2        0.64        0.24      1.18 o 
   5   3   2       25.25       26.90      2.48 o 
   6   3   2       34.05       37.05      6.25 o 
   7   3   2        0.36        1.77      4.24 o 
   8   3   2        8.59        5.07      4.83 o 
  -8   4   2       36.33       24.07      6.13 o 
  -7   4   2       33.11       40.00      4.84 o 
  -6   4   2      226.56      217.26     13.68 o 
  -5   4   2      307.37      305.47      7.18 o 
  -4   4   2      138.98      130.05      4.51 o 
  -3   4   2       17.48       17.93      2.01 o 
  -2   4   2      663.10      694.56     10.17 o 
  -1   4   2       65.20       83.11      1.19 o 
   0   4   2      445.96      406.40      7.01 o 
   1   4   2      920.97     1021.30     11.98 o 
   2   4   2      415.86      453.94      8.27 o 
   3   4   2      433.74      429.85      9.45 o 
   4   4   2       74.54       62.71      2.96 o 
   5   4   2       71.08       68.34      3.78 o 
   6   4   2       26.49       24.06      3.30 o 
   7   4   2        0.60        2.00      5.18 o 
   8   4   2        0.25        1.18      3.89 o 
  -8   5   2        0.27        0.94      3.89 o 
  -7   5   2        1.32        1.18      4.36 o 
  -6   5   2        0.54        1.41      4.01 o 
  -5   5   2       29.91       40.35      6.14 o 
  -4   5   2      537.14      579.31      8.73 o 
  -3   5   2      575.26      609.03      9.51 o 
  -2   5   2      282.91      288.95      3.25 o 
  -1   5   2      256.34      244.51      4.57 o 
   0   5   2      620.15      634.69      9.90 o 
   1   5   2     1169.54     1184.09     14.23 o 
   2   5   2     1246.40     1465.92     17.11 o 
   3   5   2      483.80      527.10      8.49 o 
   4   5   2        0.81       -0.12      2.12 o 
   5   5   2        8.22        9.55      3.18 o 
   6   5   2       47.22       45.10      5.31 o 
   7   5   2        2.25        0.35      2.00 o 
  -7   6   2        8.87       10.49      4.13 o 
  -6   6   2        5.01        5.89      3.30 o 
  -5   6   2       27.75       28.67      3.66 o 
  -4   6   2      273.87      283.68      5.02 o 
  -3   6   2        4.53        4.71      1.53 o 
  -2   6   2      160.33      170.32      2.50 o 
  -1   6   2      257.85      243.99      6.47 o 
   0   6   2        0.59        0.94      0.94 o 
   1   6   2      132.81      135.77      3.92 o 
   2   6   2      318.38      311.03      6.37 o 
   3   6   2        8.02        9.78      1.30 o 
   4   6   2        6.88       12.26      2.59 o 
   5   6   2        2.93        4.01      2.95 o 
   6   6   2        0.42        0.59      4.24 o 
   7   6   2        5.78        5.07      4.01 o 
  -7   7   2        0.74        2.12      2.83 o 
  -6   7   2       35.03       35.40      5.90 o 
  -5   7   2        7.43        4.24      2.12 o 
  -4   7   2      326.83      330.53      7.18 o 
  -3   7   2       60.74       47.40      4.14 o 
  -2   7   2      293.76      295.49      5.87 o 
  -1   7   2      146.78      148.82      3.68 o 
   0   7   2       66.24       69.21      3.08 o 
   2   7   2        2.23        0.59      1.65 o 
   3   7   2       90.89       94.34      9.23 o 
   4   7   2        0.40        1.65      3.06 o 
   5   7   2       18.42       20.16      2.24 o 
   6   7   2       34.03       30.79      6.25 o 
   7   7   2        3.27       -1.77      5.54 o 
  -7   8   2        2.75       -1.18      5.42 o 
  -6   8   2        1.98        5.66      5.18 o 
  -5   8   2        0.45        3.65      3.53 o 
  -4   8   2        0.00        1.30      3.06 o 
  -3   8   2      245.13      258.91      6.79 o 
  -2   8   2       18.61       17.69      1.77 o 
  -1   8   2      293.56      279.32      6.46 o 
   0   8   2       22.35       25.36      1.77 o 
   1   8   2       50.18       55.88      4.25 o 
   2   8   2        4.22        3.18      2.12 o 
   3   8   2       36.75       20.18      4.60 o 
   4   8   2       79.79       76.14      8.99 o 
   5   8   2       21.42       23.59      3.42 o 
   6   8   2        0.72        3.53      2.95 o 
  -6   9   2       16.87       16.62      5.42 o 
  -5   9   2        0.95        0.12      2.95 o 
  -4   9   2        9.59        7.78      4.36 o 
  -3   9   2       19.17       19.58      3.77 o 
  -2   9   2       65.33       73.51      3.66 o 
  -1   9   2       29.14       24.43      2.48 o 
   1   9   2       21.10       20.88      1.42 o 
   2   9   2        4.30        4.01      2.95 o 
   3   9   2       38.60       33.40      8.03 o 
   4   9   2        3.51        4.24      2.83 o 
   5   9   2       13.63       17.80      3.30 o 
   6   9   2        6.87        8.13      7.19 o 
  -6  10   2        1.11        2.24      2.95 o 
  -5  10   2        6.03        2.47      3.06 o 
  -4  10   2        3.20        2.00      2.71 o 
  -3  10   2       30.14       28.55      3.30 o 
  -2  10   2       19.66       23.94      3.07 o 
  -1  10   2        3.81        1.53      3.18 o 
   0  10   2        3.46        2.71      1.77 o 
   1  10   2       65.87       71.38      4.49 o 
   2  10   2       64.44       56.95      4.61 o 
   3  10   2       48.28       26.68      5.43 o 
   4  10   2        3.55        3.18      3.65 o 
   5  10   2       13.22       12.02      4.36 o 
  -5  11   2        1.49       -0.12      4.01 o 
  -4  11   2        0.46        0.24      2.47 o 
  -3  11   2        0.33        2.59      2.12 o 
  -2  11   2        3.28        3.18      3.18 o 
  -1  11   2       11.04       11.20      2.00 o 
   0  11   2        0.58        1.41      2.83 o 
   1  11   2       70.42       55.66      7.44 o 
   2  11   2       48.04       44.62      4.37 o 
   3  11   2        3.21        0.71      5.19 o 
   4  11   2        4.45        6.95      5.42 o 
   5  11   2        0.95        1.77      3.65 o 
  -4  12   2        1.07        0.12      3.77 o 
  -3  12   2        5.08        5.89      5.07 o 
  -2  12   2        5.66        4.95      3.18 o 
  -1  12   2        0.39        4.48      4.12 o 
   0  12   2        0.15       -2.95      3.42 o 
   1  12   2        1.10        0.24      3.06 o 
   2  12   2        0.89       -0.24      6.36 o 
   3  12   2        4.41        0.94      4.01 o 
   4  12   2        0.93        4.12      7.31 o 
  -3  13   2        0.53        1.06      5.66 o 
  -2  13   2        6.99        3.30      2.95 o 
  -1  13   2        6.92        6.72      4.48 o 
   0  13   2        1.20       -0.12      2.59 o 
   1  13   2        0.04       -3.06      5.54 o 
   2  13   2        7.74        5.78      5.07 o 
   3  13   2        0.35        1.18      8.84 o 
  -7   0   3       21.20       20.52      4.36 o 
  -5   0   3      479.32      466.48      8.22 o 
  -3   0   3     1207.90     1184.34     14.32 o 
  -1   0   3     1451.26     1178.30     14.52 o 
   1   0   3     2320.99     2390.27     28.00 o 
   3   0   3      243.52      277.06      3.00 o 
   5   0   3      193.42      183.12      3.81 o 
   7   0   3      184.95      167.81      7.48 o 
  -8   1   3       32.51       32.68      4.48 o 
  -7   1   3       17.16       17.69      2.83 o 
  -6   1   3        7.91        6.60      3.89 o 
  -5   1   3        3.50        6.72      8.96 o 
  -4   1   3     1574.68     1563.12     20.93 o 
  -3   1   3     1231.52     1365.73     16.00 o 
  -2   1   3      698.16      600.13      9.72 o 
  -1   1   3      722.98      573.06      9.56 o 
   0   1   3      874.61      744.37     10.24 o 
   1   1   3     2008.51     1965.29     17.88 o 
   2   1   3      718.04      705.70     10.57 o 
   3   1   3      664.25      704.02     10.26 o 
   4   1   3       14.88       14.51      1.89 o 
   5   1   3       77.47       85.17      3.31 o 
   6   1   3        1.13        0.35      2.95 o 
   7   1   3       10.07       11.67      5.66 o 
   8   1   3       18.46       14.86      4.60 o 
  -8   2   3        0.22        2.83      4.36 o 
  -7   2   3      128.91      128.50      9.24 o 
  -6   2   3       27.39       26.19      3.78 o 
  -5   2   3       14.36       10.14      2.71 o 
  -4   2   3       36.60       32.48      2.36 o 
  -3   2   3      694.35      715.93     10.54 o 
  -2   2   3      197.58      183.13      3.48 o 
  -1   2   3     6285.41     7446.28     83.40 o 
   0   2   3      158.86      140.02      5.41 o 
   1   2   3     2605.38     2551.73     30.27 o 
   2   2   3       33.18       32.97      3.78 o 
   3   2   3       88.41      132.21      4.62 o 
   4   2   3       11.75       11.32      1.41 o 
   5   2   3      129.84      130.92      3.44 o 
   6   2   3        3.99        7.66      3.89 o 
   7   2   3       59.17       60.47      4.49 o 
   8   2   3       19.66       20.63      4.72 o 
  -8   3   3        4.62        7.19      5.30 o 
  -7   3   3        6.52        8.13      3.18 o 
  -6   3   3        5.93        7.31      3.65 o 
  -5   3   3      125.17      128.65      5.81 o 
  -4   3   3      486.36      455.71      8.12 o 
  -3   3   3      168.22      173.14      6.20 o 
  -2   3   3     1739.69     1793.97     21.67 o 
  -1   3   3      392.08      367.97      7.96 o 
   0   3   3      265.39      269.10      4.12 o 
   1   3   3     2446.57     2583.66     36.06 o 
   2   3   3      509.32      470.38      8.96 o 
   3   3   3        0.82        2.95      1.77 o 
   4   3   3       78.85       75.16      8.76 o 
   5   3   3       23.45       25.24      3.66 o 
   6   3   3        0.01       -0.24      3.18 o 
   7   3   3        0.63       -0.12      4.24 o 
   8   3   3        0.04        1.77      4.01 o 
  -8   4   3        0.12        3.65      3.89 o 
  -7   4   3       36.68       36.81      5.66 o 
  -6   4   3      106.68      106.53      6.39 o 
  -5   4   3       18.03       18.63      4.13 o 
  -4   4   3      579.74      616.14     10.34 o 
  -3   4   3      114.24      114.21      3.56 o 
  -2   4   3       18.77       23.84      1.30 o 
  -1   4   3      250.53      245.74      2.17 o 
   0   4   3      103.22      113.47      2.50 o 
   1   4   3       79.66       80.90      4.39 o 
   2   4   3     1996.04     2014.24     24.55 o 
   3   4   3      146.12      124.26      5.95 o 
   4   4   3       39.03       35.78      3.07 o 
   5   4   3        1.47        3.06      2.83 o 
   6   4   3       33.79       43.66      5.66 o 
   7   4   3        7.99        8.13      4.83 o 
  -8   5   3        1.21        0.35      4.01 o 
  -7   5   3       39.75       36.70      4.48 o 
  -6   5   3        2.20        3.18      4.60 o 
  -5   5   3        0.07       -0.82      2.71 o 
  -4   5   3       48.71       44.06      3.43 o 
  -3   5   3       89.02       86.12      3.55 o 
  -2   5   3      685.76      756.41     10.85 o 
  -1   5   3      467.34      491.00      6.22 o 
   0   5   3      713.67      701.25     10.93 o 
   1   5   3      427.70      422.46      8.02 o 
   2   5   3     1132.97     1119.44     15.04 o 
   3   5   3      105.63      122.46      4.03 o 
   4   5   3      152.90      146.17      5.94 o 
   5   5   3       34.38       39.42      5.66 o 
   6   5   3        3.24        1.18      3.54 o 
   7   5   3        0.30        0.35      2.36 o 
  -7   6   3       71.63       69.47      6.26 o 
  -6   6   3       56.46       52.79      4.13 o 
  -5   6   3      342.72      359.43      9.09 o 
  -4   6   3        9.86       12.14      2.48 o 
  -3   6   3       47.67       43.24      2.72 o 
  -2   6   3      125.37      148.06      2.97 o 
  -1   6   3       15.23       18.87      1.65 o 
   0   6   3       29.76       23.38      3.31 o 
   1   6   3       19.94       19.59      3.19 o 
   2   6   3      289.03      313.77      6.47 o 
   3   6   3      136.72      124.75      4.99 o 
   4   6   3      270.43      235.48      6.80 o 
   5   6   3        0.03        0.59      2.36 o 
   6   6   3       48.77       41.91      4.96 o 
   7   6   3       10.93       10.96      3.06 o 
  -7   7   3        1.95        3.30      3.89 o 
  -6   7   3       34.28       30.79     10.03 o 
  -5   7   3        4.96        6.48      2.83 o 
  -4   7   3      469.58      510.87      9.51 o 
  -3   7   3      153.87      160.91      3.68 o 
  -1   7   3       82.14       78.85      2.37 o 
   0   7   3       60.56       58.18      2.25 o 
   1   7   3       12.76       12.26      2.83 o 
   2   7   3        4.19        3.77      2.59 o 
   3   7   3       16.89       12.85      4.13 o 
   4   7   3        0.25       -0.47      3.30 o 
   5   7   3        0.26       -0.24      3.06 o 
   6   7   3        0.01       -0.71      4.95 o 
   7   7   3        0.44       -3.42      4.24 o 
  -7   8   3       23.51       21.46      3.18 o 
  -6   8   3       77.47       84.14      4.73 o 
  -5   8   3        3.71        4.36      4.01 o 
  -4   8   3       30.70       31.50      4.60 o 
  -3   8   3      698.78      764.46     11.19 o 
  -2   8   3       31.49       34.34      1.89 o 
  -1   8   3       30.06       29.27      2.48 o 
   0   8   3      208.43      195.49      5.12 o 
   1   8   3        0.51        1.53      1.53 o 
   2   8   3      136.11      105.69      4.51 o 
   3   8   3       26.75       20.88      3.66 o 
   4   8   3       18.98       14.50      3.07 o 
   5   8   3       10.06        5.30      6.37 o 
   6   8   3        3.35        6.36      6.36 o 
  -6   9   3        7.13        8.60      4.24 o 
  -5   9   3       20.21       18.51      3.30 o 
  -4   9   3        5.37        7.78      3.30 o 
  -3   9   3      385.91      413.44      8.87 o 
  -2   9   3       96.85      104.27      2.72 o 
  -1   9   3      194.44      180.28      6.66 o 
   0   9   3       28.12       30.56      3.42 o 
   1   9   3       20.94       21.23      3.54 o 
   2   9   3        0.60        0.35      2.95 o 
   3   9   3      115.76      119.72      5.92 o 
   4   9   3        2.02        2.24      3.54 o 
   5   9   3        1.59        3.54      2.83 o 
   6   9   3        1.81        2.47      3.89 o 
  -5  10   3        1.35        2.71      3.30 o 
  -4  10   3        4.86        4.01      3.06 o 
  -3  10   3       26.49       27.72      3.18 o 
  -2  10   3        1.91        2.24      2.00 o 
  -1  10   3       39.70       35.65      3.90 o 
   0  10   3       29.73       24.19      2.71 o 
   1  10   3        0.00        1.89      2.24 o 
   2  10   3        0.02       -0.35      1.30 o 
   3  10   3       23.60       18.52      5.43 o 
   4  10   3        0.00        5.07      4.12 o 
   5  10   3        1.15        0.47      3.18 o 
  -5  11   3        1.73       -0.71      3.42 o 
  -4  11   3        0.17        0.71      3.77 o 
  -3  11   3        1.33        2.95      2.24 o 
  -2  11   3       19.40       17.69      2.71 o 
  -1  11   3       79.83       65.49      7.57 o 
   0  11   3        1.83        1.41      2.24 o 
   2  11   3        3.28        1.89      2.71 o 
   3  11   3        1.26       -1.65      4.12 o 
   4  11   3        2.33       -0.94      7.31 o 
  -4  12   3        0.00       -0.12      3.42 o 
  -3  12   3        4.81        4.01      3.30 o 
  -2  12   3       67.56       54.69      4.49 o 
  -1  12   3       25.57       13.45      4.36 o 
   0  12   3        5.78        9.55      4.71 o 
   1  12   3        3.07        2.47      4.95 o 
   2  12   3        0.06        1.06      5.54 o 
   3  12   3        0.01       -1.65      7.89 o 
   4  12   3        0.05        1.65      7.42 o 
  -3  13   3        3.68        3.89      3.42 o 
  -2  13   3        2.73        0.35      2.83 o 
  -1  13   3        1.40       -1.41      2.83 o 
   1  13   3        1.94       -0.12      5.66 o 
   2  13   3        3.85        4.48      4.24 o 
  -8   0   4       44.27       40.13      6.14 o 
  -6   0   4       60.23       51.99      4.96 o 
  -4   0   4       11.27       12.50      1.65 o 
  -2   0   4        0.09        1.65      1.18 o 
   0   0   4     2667.82     2786.71     30.64 o 
   2   0   4      366.28      417.56     20.54 o 
   4   0   4       30.11       31.87      2.12 o 
   6   0   4       76.23       85.00      4.96 o 
   8   0   4        0.11       -1.06      3.65 o 
  -8   1   4        6.00        3.42      4.71 o 
  -7   1   4        6.46        6.84      4.24 o 
  -6   1   4      101.60      105.70      5.44 o 
  -5   1   4      402.66      386.43      9.14 o 
  -4   1   4        4.51        5.78      1.53 o 
  -3   1   4      931.75      995.73     12.71 o 
  -2   1   4      453.09      515.47      8.96 o 
  -1   1   4     2675.89     2503.63     26.04 o 
   0   1   4     2758.46     2432.38     26.03 o 
   1   1   4        6.49        7.07      0.59 o 
   2   1   4      493.66      427.62      8.84 o 
   3   1   4      122.39      142.71      2.02 o 
   4   1   4      161.14      200.01      3.21 o 
   5   1   4      119.90      139.38      3.79 o 
   6   1   4        0.01        1.18      2.83 o 
   7   1   4       37.05       30.80      3.30 o 
   8   1   4        0.40        1.30      4.36 o 
  -8   2   4       71.25       66.15     10.63 o 
  -7   2   4        0.13       -0.82      3.30 o 
  -6   2   4       20.27       18.04      3.42 o 
  -5   2   4      225.98      218.82      7.39 o 
  -4   2   4      628.43      607.83      9.29 o 
  -3   2   4      497.52      590.26      9.64 o 
  -2   2   4     2564.44     2786.81     30.40 o 
  -1   2   4        0.05        0.12      0.59 o 
   0   2   4      516.12      451.96      7.09 o 
   1   2   4      454.51      410.04      8.36 o 
   2   2   4     2059.97     2100.50     26.02 o 
   3   2   4      642.26      641.14     10.32 o 
   4   2   4      180.78      211.73      9.16 o 
   5   2   4        9.54        9.19      2.83 o 
   6   2   4        1.62        2.47      2.12 o 
   7   2   4        5.64        6.25      3.77 o 
   8   2   4        1.19        1.53      4.36 o 
  -8   3   4        2.12        1.65      4.48 o 
  -7   3   4       58.26       59.64      5.55 o 
  -6   3   4       12.29       14.97      3.77 o 
  -5   3   4       23.80       27.84      4.60 o 
  -4   3   4      192.70      195.26      3.34 o 
  -3   3   4      300.77      276.87      5.65 o 
  -2   3   4      206.36      190.56      4.91 o 
  -1   3   4     2027.88     2085.55     21.54 o 
   0   3   4      682.05      563.47      9.52 o 
   1   3   4        1.91        1.06      1.53 o 
   2   3   4       72.18       61.49      3.32 o 
   3   3   4       22.34       30.33      2.71 o 
   4   3   4       97.40       93.81      3.20 o 
   5   3   4       76.51       80.53      6.39 o 
   6   3   4       33.40       31.03      4.48 o 
   7   3   4       17.72       16.98      4.13 o 
  -8   4   4        9.27        9.90      3.30 o 
  -7   4   4        0.03       -2.36      4.12 o 
  -6   4   4      317.68      318.10     11.82 o 
  -5   4   4      213.91      214.61      3.45 o 
  -4   4   4      271.23      242.60      6.46 o 
  -3   4   4      708.31      748.97     11.56 o 
  -2   4   4      154.56      192.78      3.46 o 
  -1   4   4      237.99      198.24      2.28 o 
   0   4   4      354.27      346.26      8.49 o 
   1   4   4       11.35       15.33      1.77 o 
   2   4   4     2599.91     2696.97     27.47 o 
   3   4   4       39.40       36.85      4.96 o 
   4   4   4       16.29       18.51      2.59 o 
   5   4   4       21.63       23.59      3.07 o 
   6   4   4       21.98       17.81      3.07 o 
   7   4   4       10.62       10.96      3.54 o 
  -7   5   4       40.68       43.90      5.31 o 
  -6   5   4       69.20       67.47      4.25 o 
  -5   5   4      192.97      208.02      7.96 o 
  -4   5   4      135.49      142.50      2.85 o 
  -3   5   4       35.23       35.19      2.72 o 
  -2   5   4      151.56      158.14      2.74 o 
  -1   5   4       63.87       70.54      3.08 o 
   0   5   4        0.76        1.30      0.59 o 
   1   5   4      120.61      115.72      3.33 o 
   2   5   4        7.00        5.54      2.00 o 
   3   5   4        1.77        1.89      1.89 o 
   4   5   4        2.57        4.83      2.24 o 
   5   5   4        2.13        3.30      3.54 o 
   6   5   4        3.05        1.77      2.36 o 
   7   5   4        5.05        4.01      3.77 o 
  -7   6   4       32.53       28.31      4.25 o 
  -6   6   4       90.71       92.12      6.15 o 
  -5   6   4        0.34        2.12      3.65 o 
  -4   6   4        1.48        1.06      1.41 o 
  -3   6   4      281.11      302.95      7.06 o 
  -2   6   4      160.42      207.08      5.59 o 
  -1   6   4      117.32      104.81      4.15 o 
   0   6   4      567.46      556.21      8.79 o 
   1   6   4      212.02      203.99      5.61 o 
   2   6   4      228.76      218.19      4.30 o 
   3   6   4      357.89      370.78      8.64 o 
   4   6   4        1.19        0.47      3.06 o 
   5   6   4       52.85       50.78      5.31 o 
   6   6   4       10.82        9.43      3.42 o 
   7   6   4        2.86        3.42      3.30 o 
  -7   7   4        1.10        0.35      3.89 o 
  -6   7   4       21.63       20.64      5.07 o 
  -5   7   4        3.65        8.84      2.47 o 
  -4   7   4       42.09       46.99      4.25 o 
  -3   7   4      286.47      342.97      7.77 o 
  -2   7   4      552.71      572.18      9.58 o 
  -1   7   4       58.11       71.52      3.43 o 
   0   7   4      491.85      500.11      9.57 o 
   1   7   4       68.13       85.28      3.67 o 
   2   7   4        9.95        3.42      2.36 o 
   3   7   4      305.56      339.40      6.34 o 
   5   7   4        8.33       12.61      3.54 o 
   6   7   4       11.79       11.91      3.30 o 
  -6   8   4        0.06        0.12      3.06 o 
  -5   8   4        1.46        1.53      2.83 o 
  -4   8   4        0.89        1.77      3.42 o 
  -3   8   4      171.06      158.42      6.06 o 
  -2   8   4       14.57       14.50      1.41 o 
  -1   8   4        0.11        2.00      2.12 o 
   1   8   4        2.57        7.19      4.12 o 
   2   8   4        2.76        7.19      3.65 o 
   3   8   4       90.05       93.82      4.61 o 
   4   8   4      206.74      220.21      9.03 o 
   5   8   4        1.81        3.54      3.30 o 
   6   8   4        2.25        4.71      3.42 o 
  -6   9   4       21.87       19.10      8.14 o 
  -5   9   4        7.74       11.20      4.36 o 
  -4   9   4        8.24        7.31      3.89 o 
  -3   9   4       26.60       33.97      4.72 o 
  -1   9   4       57.77       62.26      5.20 o 
   0   9   4      133.43      143.59      6.28 o 
   1   9   4        0.21        2.59      1.89 o 
   2   9   4        3.66        3.30      3.65 o 
   3   9   4        2.72        2.83      4.60 o 
   4   9   4        0.66       -0.12      5.42 o 
   5   9   4       20.61       23.11      3.66 o 
   6   9   4        8.69        8.49      3.89 o 
  -5  10   4       22.18       23.94      4.95 o 
  -4  10   4        2.51        2.12      4.12 o 
  -3  10   4       16.47       15.33      3.42 o 
  -2  10   4      201.01      192.25      5.94 o 
  -1  10   4       21.78       18.99      2.36 o 
   0  10   4       29.18       28.55      3.19 o 
   1  10   4       50.12       48.06      3.42 o 
   2  10   4        1.72       -0.59      3.18 o 
   3  10   4       10.45        7.66      6.37 o 
   4  10   4        2.60       -3.89      4.12 o 
   5  10   4        4.67        6.84      4.24 o 
  -5  11   4        6.64        3.89      3.54 o 
  -4  11   4        4.18        4.12      2.95 o 
  -3  11   4        0.09       -0.71      2.71 o 
  -2  11   4       44.41       40.72      3.54 o 
  -1  11   4        7.48        8.13      2.59 o 
   0  11   4        1.20        2.24      2.00 o 
   1  11   4        0.26        1.30      2.24 o 
   2  11   4        7.06       11.20      5.89 o 
   3  11   4        4.84        7.07      5.66 o 
   4  11   4        0.38        0.94      5.42 o 
  -4  12   4        0.26       -0.71      4.12 o 
  -3  12   4        0.17       -0.12      3.65 o 
  -2  12   4        0.05       -0.24      2.71 o 
  -1  12   4      121.28      114.81      6.16 o 
   0  12   4        2.71        4.60      2.83 o 
   2  12   4       29.79       30.08      4.72 o 
   3  12   4       10.71       17.68      6.60 o 
  -2  13   4       43.46       35.87      4.84 o 
  -1  13   4        6.90        2.24      3.42 o 
   0  13   4        0.27       -0.94      4.24 o 
   1  13   4        0.54        1.30      4.36 o 
   2  13   4        5.78        5.30      5.54 o 
  -7   0   5      238.11      241.55     14.03 o 
  -5   0   5        0.59        1.06      2.36 o 
  -3   0   5     1581.50     1489.19     18.90 o 
  -1   0   5     3419.66     3118.99     35.33 o 
   1   0   5     4196.07     4751.40     53.49 o 
   3   0   5      504.21      547.49      9.36 o 
   5   0   5       12.70       12.85      3.18 o 
   7   0   5        4.85        2.59      5.07 o 
  -8   1   5        3.70        5.19      4.83 o 
  -7   1   5       74.52       64.17      4.96 o 
  -6   1   5      333.75      311.07      7.89 o 
  -5   1   5       92.73       82.16      3.67 o 
  -4   1   5      408.84      385.66      9.29 o 
  -3   1   5      296.96      301.84      7.22 o 
  -2   1   5     1312.13     1379.52     17.43 o 
  -1   1   5      574.50      515.54      8.81 o 
   0   1   5     2548.57     2582.92     28.90 o 
   1   1   5      118.93      112.06      4.29 o 
   2   1   5      329.47      307.10      7.00 o 
   3   1   5        9.03       10.14      2.59 o 
   4   1   5       87.07       84.53      4.74 o 
   5   1   5       40.45       39.78      3.54 o 
   6   1   5       42.07       46.74      5.55 o 
   7   1   5        0.12       -0.59      3.06 o 
  -8   2   5        6.89       11.08      3.30 o 
  -7   2   5       53.32       42.27      6.97 o 
  -6   2   5        0.02        0.94      1.89 o 
  -5   2   5        8.14        4.24      2.48 o 
  -4   2   5        0.58        0.35      3.30 o 
  -3   2   5        2.29        1.53      2.00 o 
  -2   2   5      330.38      352.24      7.01 o 
  -1   2   5      293.38      311.89      5.32 o 
   0   2   5      296.32      264.27      2.54 o 
   1   2   5      308.96      293.87      6.89 o 
   2   2   5       12.84        9.44      2.00 o 
   3   2   5      262.39      286.89      6.23 o 
   4   2   5        2.19        2.36      4.60 o 
   5   2   5        0.14        2.83      2.95 o 
   6   2   5       21.58       19.69      5.07 o 
   7   2   5       10.35       11.20      5.07 o 
  -8   3   5        0.28       -0.47      2.95 o 
  -7   3   5        3.07        3.18      4.60 o 
  -6   3   5        1.88        1.77      2.59 o 
  -5   3   5      240.79      259.96      5.96 o 
  -4   3   5      360.06      366.84      4.33 o 
  -3   3   5      233.56      232.35      4.90 o 
  -2   3   5      139.37      196.76      3.81 o 
  -1   3   5      149.13      145.85      1.91 o 
   0   3   5      170.08      132.28      3.58 o 
   1   3   5      275.58      250.31      6.38 o 
   2   3   5      181.45      188.72      5.25 o 
   3   3   5      498.66      550.47      8.85 o 
   4   3   5       14.20       12.85      2.48 o 
   5   3   5        2.66        2.36      3.42 o 
   6   3   5        0.24        0.00      3.89 o 
   7   3   5        0.65       -0.71      3.53 o 
  -8   4   5       31.40       34.33      5.31 o 
  -7   4   5       26.16       23.12      2.83 o 
  -6   4   5        9.00       11.55      3.06 o 
  -5   4   5        0.29       -1.65      2.24 o 
  -4   4   5       35.94       43.44      3.78 o 
  -3   4   5      650.65      697.88      8.81 o 
  -2   4   5     1211.86     1401.65     25.42 o 
  -1   4   5     2592.36     2776.47     31.01 o 
   0   4   5      171.30      133.41      4.18 o 
   1   4   5      277.05      270.76      3.60 o 
   2   4   5       37.55       34.13      2.60 o 
   3   4   5       69.68       67.19      4.85 o 
   4   4   5       18.80       17.34      3.07 o 
   5   4   5      133.41      143.17      6.99 o 
   6   4   5       36.14       24.07      6.49 o 
   7   4   5        1.97       -0.12      3.77 o 
  -7   5   5        3.50        4.83      3.18 o 
  -6   5   5       39.86       44.49      4.84 o 
  -5   5   5      278.15      272.10      5.01 o 
  -4   5   5       43.91       48.42      2.36 o 
  -3   5   5      235.34      221.43      6.09 o 
  -2   5   5      582.46      689.14     11.71 o 
  -1   5   5      108.10      116.41      2.97 o 
   0   5   5       36.98       31.54      0.94 o 
   1   5   5       41.04       31.31      1.77 o 
   2   5   5       79.49       97.43      3.79 o 
   3   5   5      120.89      143.84      2.96 o 
   4   5   5        3.91        5.30      2.24 o 
   5   5   5       27.16       18.52      6.37 o 
   6   5   5        0.29        0.59      2.83 o 
   7   5   5        7.68        8.49      5.19 o 
  -7   6   5       10.70        6.60      7.90 o 
  -6   6   5        4.82        2.71      3.89 o 
  -5   6   5       11.91       13.56      3.65 o 
  -4   6   5        7.74        4.24      2.24 o 
  -3   6   5      130.52      111.39      4.51 o 
  -2   6   5      145.48      145.88      6.77 o 
  -1   6   5      208.94      209.46      5.96 o 
   0   6   5      204.90      209.80      6.68 o 
   1   6   5       46.13       42.65      2.36 o 
   2   6   5       49.28       47.73      2.01 o 
   3   6   5      124.90      112.16      3.20 o 
   4   6   5       17.16       13.68      3.18 o 
   5   6   5        0.01        1.06      2.36 o 
   6   6   5        0.12       -1.30      2.83 o 
   7   6   5        0.49        3.30      6.01 o 
  -7   7   5        0.80       -2.24      5.54 o 
  -6   7   5      174.28      171.62      7.23 o 
  -5   7   5      138.76      156.89      5.92 o 
  -4   7   5      195.39      189.09      7.01 o 
  -3   7   5       21.27       28.54      3.07 o 
  -2   7   5       13.26       14.39      2.36 o 
  -1   7   5        2.36        3.06      2.47 o 
   0   7   5       30.56       29.51      5.78 o 
   1   7   5      158.64      182.50      6.30 o 
   2   7   5       91.81      116.95      5.80 o 
   3   7   5      179.12      196.15      5.82 o 
   4   7   5      221.05      250.48      7.37 o 
   5   7   5        2.95        5.66      2.71 o 
   6   7   5        2.84        3.65      3.06 o 
  -6   8   5        8.87       15.09      4.48 o 
  -5   8   5        9.27        7.78      3.42 o 
  -4   8   5       64.57       57.89      4.02 o 
  -3   8   5       90.83       83.41      4.73 o 
  -1   8   5        3.00        6.01      2.71 o 
   0   8   5        0.56        1.53      1.77 o 
   1   8   5       77.36       82.67      2.84 o 
   2   8   5      114.68      124.97      4.86 o 
   3   8   5       30.00       31.15      3.89 o 
   4   8   5        8.41        4.83      4.60 o 
   5   8   5        3.21        0.35      3.06 o 
   6   8   5        0.47       -0.94      3.18 o 
  -6   9   5        0.15        2.83      3.65 o 
  -5   9   5       24.11       19.58      6.49 o 
  -4   9   5       16.40       18.04      5.78 o 
  -3   9   5       37.71       38.00      4.37 o 
  -2   9   5      191.21      215.78      6.42 o 
  -1   9   5       57.70       50.21      3.19 o 
   0   9   5      101.47       98.72      4.73 o 
   1   9   5        0.40        0.47      3.18 o 
   2   9   5       35.23       33.04      4.60 o 
   3   9   5        2.17       -1.41      2.71 o 
   4   9   5       23.23       24.77      4.13 o 
   5   9   5        0.01        5.30      4.36 o 
  -5  10   5        6.18        4.48      3.65 o 
  -4  10   5        1.91       -0.47      3.89 o 
  -3  10   5       17.89       16.51      3.30 o 
  -2  10   5      245.84      319.32      6.43 o 
  -1  10   5      189.24      214.49      6.65 o 
   0  10   5      290.17      263.58      7.04 o 
   1  10   5        0.92        0.94      3.06 o 
   3  10   5        0.78        7.66      3.42 o 
   4  10   5       39.44       44.01      6.25 o 
   5  10   5       10.11        6.72      5.19 o 
  -4  11   5        0.04       -0.94      3.06 o 
  -3  11   5        5.85        5.77      3.30 o 
  -2  11   5       59.67       50.78      4.37 o 
  -1  11   5        7.82        7.54      3.06 o 
   0  11   5        2.04        2.47      2.12 o 
   1  11   5        1.49        2.47      6.83 o 
   2  11   5        0.13       -0.12      3.30 o 
   3  11   5        0.00        1.18      4.83 o 
   4  11   5        1.68        2.59      4.60 o 
  -3  12   5        5.69        5.77      3.30 o 
  -2  12   5        5.92        5.66      2.47 o 
  -1  12   5        2.42        2.36      9.43 o 
   0  12   5        0.89        0.82      4.95 o 
   1  12   5        0.72        6.25      4.01 o 
   2  12   5        1.38        4.60      8.25 o 
   3  12   5        0.00        1.18      4.48 o 
  -2  13   5        1.64        0.00      4.60 o 
  -1  13   5        6.21        5.54      4.83 o 
   0  13   5        0.26        3.53      5.07 o 
   1  13   5        0.55       -2.59      4.83 o 
  -8   0   6       16.05        7.66      7.19 o 
  -6   0   6       51.04       50.42      5.20 o 
  -4   0   6      611.91      562.29      9.01 o 
  -2   0   6      105.75      101.42      2.97 o 
   2   0   6       99.01      105.47      2.37 o 
   4   0   6      298.82      315.23      6.94 o 
   6   0   6        4.75        4.48      3.42 o 
  -8   1   6        8.52        9.43      4.01 o 
  -7   1   6       99.41       92.97      8.28 o 
  -6   1   6       61.37       47.14      4.61 o 
  -5   1   6      133.18      123.45      5.69 o 
  -4   1   6       39.16       28.34      2.13 o 
  -3   1   6     1241.06     1177.09     15.10 o 
  -2   1   6      257.05      251.16      6.12 o 
  -1   1   6      406.75      376.75      7.91 o 
   0   1   6      460.77      518.68      9.29 o 
   1   1   6      298.71      350.87      7.23 o 
   2   1   6      448.46      431.05      8.25 o 
   3   1   6      247.77      271.60      5.98 o 
   4   1   6       96.62      103.14      5.21 o 
   5   1   6        0.44        0.00      1.89 o 
   6   1   6        0.33        0.71      1.89 o 
   7   1   6        0.23        0.35      3.65 o 
  -8   2   6       29.15       25.95      5.66 o 
  -7   2   6        2.52        7.19      3.42 o 
  -6   2   6       97.24       99.27      3.19 o 
  -5   2   6        0.18        0.82      2.47 o 
  -4   2   6      606.50      630.13      7.79 o 
  -3   2   6       52.90       48.59      2.13 o 
  -2   2   6      689.67      734.77      9.88 o 
  -1   2   6      715.74      778.20      6.09 o 
   0   2   6     2014.98     2041.68     23.28 o 
   1   2   6       39.64       33.80      2.48 o 
   2   2   6      402.28      381.03      7.50 o 
   3   2   6      216.76      239.66      3.46 o 
   4   2   6        1.59        2.95      2.12 o 
   5   2   6       21.11       25.24      3.42 o 
   6   2   6       46.54       49.46      3.78 o 
   7   2   6       12.29       15.09      3.77 o 
  -8   3   6       66.11       68.73      7.56 o 
  -7   3   6       55.88       62.94      5.55 o 
  -6   3   6       14.69       12.03      2.59 o 
  -5   3   6      296.47      291.10      5.61 o 
  -4   3   6       24.06       26.90      3.78 o 
  -3   3   6        0.78        2.24      1.41 o 
  -2   3   6      771.53      869.14     13.37 o 
  -1   3   6       18.22       15.34      1.06 o 
   0   3   6        2.28        2.71      0.94 o 
   1   3   6      525.46      424.32      8.06 o 
   2   3   6        5.85        5.19      1.53 o 
   3   3   6      212.49      206.12      4.41 o 
   4   3   6       25.25       26.66      3.07 o 
   5   3   6       30.07       36.93      3.89 o 
   6   3   6        0.31        0.47      2.12 o 
   7   3   6        6.86        6.72      4.01 o 
  -7   4   6       12.58       11.79      3.65 o 
  -6   4   6       12.55        9.31      4.24 o 
  -5   4   6       17.80       14.86      3.66 o 
  -4   4   6      118.00      121.49      5.22 o 
  -3   4   6        9.98        6.60      2.59 o 
  -2   4   6        4.49        6.72      1.65 o 
  -1   4   6        0.55        1.30      1.65 o 
   0   4   6      101.52       85.30      1.78 o 
   1   4   6      370.01      388.97      7.84 o 
   2   4   6        1.16        3.77      2.83 o 
   3   4   6        5.29        8.84      3.30 o 
   4   4   6        3.24        1.89      2.47 o 
   5   4   6        0.01        1.06      1.89 o 
   6   4   6       10.27        7.90      4.72 o 
   7   4   6        1.50        1.18      3.54 o 
  -7   5   6        5.37        3.30      3.42 o 
  -6   5   6       72.66       79.65      8.15 o 
  -5   5   6      104.10      119.07      4.38 o 
  -4   5   6       73.22       85.85      4.73 o 
  -3   5   6       92.97       73.06      4.26 o 
  -2   5   6      158.96      173.13      3.69 o 
  -1   5   6      245.81      228.77      3.95 o 
   0   5   6        2.18        2.59      3.89 o 
   1   5   6        1.28        1.53      1.65 o 
   2   5   6        0.05       -0.47      1.53 o 
   3   5   6      208.20      206.32      6.67 o 
   4   5   6        5.19        6.48      2.83 o 
   5   5   6       69.93       63.10      7.09 o 
   6   5   6        0.05       -0.82      3.89 o 
   7   5   6        0.82        1.53      5.30 o 
  -7   6   6       62.88       76.41      8.15 o 
  -6   6   6        4.61        4.12      3.54 o 
  -5   6   6      211.30      236.78      7.25 o 
  -4   6   6       14.83       19.81      5.42 o 
  -3   6   6       62.77       59.10      4.37 o 
  -2   6   6        1.66       -0.82      1.77 o 
  -1   6   6       87.83      108.34      4.50 o 
   0   6   6      155.61      171.75      6.42 o 
   1   6   6      386.35      376.27      7.34 o 
   2   6   6      139.15      164.12      5.10 o 
   3   6   6       16.34        9.67      2.24 o 
   4   6   6       21.58       22.64      3.77 o 
   5   6   6       13.16       18.86      3.18 o 
   6   6   6        0.08        1.06      3.53 o 
  -7   7   6       25.83       31.25      7.19 o 
  -6   7   6        0.99        2.00      3.54 o 
  -5   7   6        0.82        0.94      4.12 o 
  -4   7   6       97.02       92.41      4.85 o 
  -3   7   6        4.69        3.89      2.47 o 
  -2   7   6      184.63      220.44      5.47 o 
  -1   7   6        2.29        2.59      1.53 o 
   0   7   6        7.13        7.54      0.83 o 
   1   7   6      328.27      352.94      7.66 o 
   2   7   6        1.49       -0.35      4.01 o 
   3   7   6       26.82       39.40      4.25 o 
   4   7   6       42.75       56.42      3.90 o 
   5   7   6        6.66        2.71      4.01 o 
   6   7   6        0.39       -0.12      5.89 o 
  -6   8   6       64.83       66.26      6.50 o 
  -5   8   6       49.21       55.37      7.79 o 
  -4   8   6       21.71       19.58      3.77 o 
  -3   8   6       10.34        6.01      2.83 o 
  -2   8   6       61.36       66.64      2.01 o 
  -1   8   6       21.81       21.00      1.42 o 
   0   8   6      300.33      266.97      6.21 o 
   1   8   6       53.30       54.10      3.54 o 
   2   8   6       10.79       15.33      3.77 o 
   3   8   6       31.40       24.42      4.60 o 
   4   8   6       43.63       41.90      4.37 o 
   5   8   6        0.33       -1.18      5.66 o 
  -6   9   6        0.06       -1.77      9.54 o 
  -5   9   6        1.55        0.12      4.36 o 
  -4   9   6       18.87       12.73      8.25 o 
  -3   9   6        4.19        1.53      3.42 o 
  -2   9   6       53.70       62.00      4.02 o 
  -1   9   6       67.63       60.27      4.02 o 
   0   9   6        2.77        2.24      1.53 o 
   1   9   6        8.80       15.21      4.36 o 
   2   9   6        0.45        0.12      3.30 o 
   3   9   6        0.53        6.01      2.83 o 
   4   9   6       34.80       36.93      4.13 o 
   5   9   6       19.87       19.93      4.83 o 
  -5  10   6       10.04        4.60      3.89 o 
  -4  10   6        4.20        4.83      2.95 o 
  -3  10   6       11.19       11.20      4.36 o 
  -2  10   6        0.00        0.35      1.89 o 
  -1  10   6       13.40       14.03      3.77 o 
   0  10   6       30.42       17.81      4.37 o 
   1  10   6        5.73       10.72      4.60 o 
   2  10   6        6.17        1.06      3.77 o 
   3  10   6        4.72        9.55      4.95 o 
   4  10   6        6.36        6.72      4.24 o 
  -4  11   6        3.63        1.89      5.30 o 
  -3  11   6        6.10        6.48      4.95 o 
  -2  11   6       15.86        9.79      2.36 o 
  -1  11   6        0.78       -0.12      5.54 o 
   0  11   6       10.99       13.79      4.83 o 
   1  11   6        1.87        2.59      5.07 o 
   2  11   6        3.16        2.00      5.30 o 
   3  11   6        1.91        7.66      5.54 o 
   4  11   6        7.10       10.25      3.77 o 
  -3  12   6        5.27        4.71      3.06 o 
  -2  12   6        4.43       -0.24      4.01 o 
  -1  12   6       90.14       67.15      5.91 o 
   0  12   6        3.24        3.89     10.37 o 
   1  12   6        6.09        9.55      5.54 o 
   2  12   6        0.26        0.71      4.36 o 
  -1  13   6       20.22       17.69      5.19 o 
   0  13   6       12.61        7.66      4.83 o 
  -7   0   7        6.10        4.12      3.65 o 
  -5   0   7       80.74       65.88      4.85 o 
  -3   0   7     1235.57     1076.63     13.39 o 
  -1   0   7       30.38       28.11      1.30 o 
   1   0   7     3485.12     4199.99     27.82 o 
   3   0   7      454.11      481.02      8.45 o 
   5   0   7       58.72       61.78      4.84 o 
   7   0   7        0.10        3.42      3.53 o 
  -8   1   7       94.48       91.14      7.45 o 
  -7   1   7        4.00        3.54      3.65 o 
  -6   1   7       83.98       78.51      9.34 o 
  -5   1   7      156.80      114.42      5.82 o 
  -4   1   7       66.87       62.67      4.02 o 
  -3   1   7        5.08        7.90      4.60 o 
  -2   1   7      263.55      249.34      6.11 o 
  -1   1   7       22.41       17.23      1.18 o 
   0   1   7      276.01      245.96      7.69 o 
   1   1   7      231.84      308.42      2.27 o 
   2   1   7       72.53       70.30      3.20 o 
   3   1   7        6.03        6.60      2.24 o 
   4   1   7       75.06       70.60      6.50 o 
   5   1   7        1.66        1.18      2.95 o 
   6   1   7        7.21        7.19      2.71 o 
   7   1   7       13.18        9.55      2.95 o 
  -8   2   7       10.73       15.44      6.13 o 
  -7   2   7        0.02       -0.47      4.60 o 
  -6   2   7       32.67       28.91      2.36 o 
  -5   2   7       49.58       41.45      2.83 o 
  -4   2   7       52.06       56.12      3.78 o 
  -3   2   7      505.14      485.69      8.49 o 
  -2   2   7       12.25       11.32      2.12 o 
  -1   2   7      108.06       96.86      3.44 o 
   0   2   7       58.35       45.67      3.31 o 
   1   2   7      491.08      575.98      9.48 o 
   2   2   7      217.77      234.66      4.30 o 
   3   2   7       15.94       13.44      2.36 o 
   4   2   7       11.24       11.08      2.36 o 
   5   2   7       62.20       49.74     10.16 o 
   6   2   7       63.75       54.45      5.67 o 
   7   2   7        2.46        0.94      3.18 o 
  -7   3   7       24.04       24.77      3.07 o 
  -6   3   7      225.12      220.92     10.82 o 
  -5   3   7       61.82       69.00      4.49 o 
  -4   3   7      112.15      114.11      4.74 o 
  -3   3   7        0.29        1.06      2.47 o 
  -2   3   7        4.49        3.06      1.53 o 
  -1   3   7        2.08        2.12      1.89 o 
   0   3   7       16.64       25.24      2.60 o 
   1   3   7      140.22      118.39      4.87 o 
   2   3   7      174.70      188.51      6.43 o 
   3   3   7       36.95       34.24      2.60 o 
   4   3   7       97.69      105.94      3.67 o 
   5   3   7       20.89       16.39      4.13 o 
   6   3   7        7.86       11.32      2.71 o 
   7   3   7        6.23        4.24      2.36 o 
  -7   4   7        5.02        8.96      5.19 o 
  -6   4   7       15.63       15.68      4.72 o 
  -5   4   7      123.67      161.94      8.06 o 
  -4   4   7      726.00      762.58      9.39 o 
  -3   4   7      383.16      422.67      6.97 o 
  -2   4   7       29.27       33.40      4.60 o 
  -1   4   7       43.22       39.46      3.90 o 
   0   4   7        0.35        1.30      1.53 o 
   1   4   7       18.27       14.63      2.71 o 
   2   4   7      300.17      308.00      6.71 o 
   3   4   7       55.93       51.16      4.61 o 
   4   4   7       22.94       11.09      5.19 o 
   5   4   7        2.65        2.71      3.54 o 
   6   4   7       22.95       14.51      8.14 o 
   7   4   7        5.45        4.24      5.42 o 
  -7   5   7       75.83       79.40     10.99 o 
  -6   5   7        1.28       -1.18      4.01 o 
  -5   5   7      146.93      147.96      3.44 o 
  -4   5   7       40.71       38.25      3.54 o 
  -3   5   7       87.14      105.21      4.26 o 
  -2   5   7      124.02      131.31      3.68 o 
  -1   5   7      819.11      837.11     11.70 o 
   0   5   7      180.15      176.88      5.95 o 
   1   5   7        1.29       -1.77      1.77 o 
   2   5   7      102.11      120.34      4.62 o 
   3   5   7       19.74       18.04      4.25 o 
   4   5   7        5.36        6.72      4.01 o 
   5   5   7       15.36       10.38      5.78 o 
   6   5   7        2.29       -1.65      4.48 o 
  -7   6   7        0.64       -1.65      5.66 o 
  -6   6   7       35.19       33.51      5.07 o 
  -5   6   7      126.59      126.73      6.16 o 
  -4   6   7      145.89      159.50      7.95 o 
  -3   6   7       23.39       24.18      2.24 o 
  -2   6   7      175.25      193.88      5.47 o 
  -1   6   7      353.32      424.67      6.48 o 
   0   6   7      147.60      145.34      3.21 o 
   1   6   7       52.69       51.87      3.90 o 
   2   6   7        3.79        2.95      3.42 o 
   4   6   7       10.34       11.91      2.48 o 
   5   6   7        0.46        2.00      5.07 o 
   6   6   7        0.90        2.00      3.54 o 
  -6   7   7        2.11        0.24      3.65 o 
  -5   7   7       57.10       65.42      8.50 o 
  -4   7   7        8.33        7.54      4.83 o 
  -3   7   7      105.98       96.84      3.79 o 
  -2   7   7       33.22       36.35      1.77 o 
  -1   7   7       46.74       53.03      3.90 o 
   0   7   7      235.61      253.86      6.79 o 
   1   7   7       73.49       70.59      3.78 o 
   2   7   7        2.97        2.00      2.36 o 
   3   7   7        1.94        7.90      4.48 o 
   4   7   7       15.17       15.80      2.95 o 
   5   7   7        1.66        0.35      5.54 o 
   6   7   7        0.02       -3.53      6.48 o 
  -6   8   7       13.81       14.97      6.37 o 
  -5   8   7        0.24       -4.60      4.71 o 
  -4   8   7       16.74       18.87      5.19 o 
  -3   8   7        1.42        4.48      3.77 o 
  -2   8   7        8.48       13.56      2.00 o 
  -1   8   7        4.73        4.12      1.89 o 
   0   8   7      148.21      161.33      6.17 o 
   1   8   7      161.04      186.20      5.82 o 
   2   8   7       34.69       37.76      2.71 o 
   3   8   7       20.29       32.19      4.84 o 
   4   8   7       60.48       61.77      4.25 o 
   5   8   7       12.52       11.79      4.24 o 
  -5   9   7        8.66       13.67      3.30 o 
  -4   9   7        0.90        1.41      3.18 o 
  -3   9   7        4.71        6.01      3.30 o 
  -2   9   7       10.76       12.26      3.18 o 
  -1   9   7        0.34       -0.35      2.00 o 
   0   9   7       15.97       18.51      3.18 o 
   1   9   7       29.07       35.16      4.84 o 
   2   9   7        6.00        6.36      3.77 o 
   3   9   7        5.44        1.89      4.95 o 
   4   9   7        6.65        6.13      6.84 o 
   5   9   7        0.00        8.96      5.30 o 
  -5  10   7       21.06       24.17      5.66 o 
  -4  10   7       54.98       65.88      7.91 o 
  -3  10   7        0.49        0.82      3.30 o 
  -1  10   7       51.84       38.85      7.08 o 
   0  10   7       16.45       15.56      3.89 o 
   1  10   7        7.34       12.97      4.83 o 
   2  10   7        1.98        6.95      4.95 o 
   3  10   7        0.06        1.06      4.36 o 
   4  10   7        0.20        6.13      3.65 o 
  -4  11   7        1.85        3.54      5.07 o 
  -3  11   7        0.34       -1.41      3.30 o 
  -2  11   7       35.78       26.66      5.19 o 
  -1  11   7       37.68       34.45      5.31 o 
   0  11   7        0.01        0.94      3.89 o 
   1  11   7        7.33        9.90      4.83 o 
   2  11   7        0.67        2.12      3.89 o 
   3  11   7        3.28        3.54      4.71 o 
  -2  12   7        0.73        0.71      4.83 o 
  -1  12   7       33.32       24.89      5.43 o 
   0  12   7        1.48        3.42      6.36 o 
   1  12   7        1.11       -2.47      5.18 o 
   2  12   7        4.19        5.89      4.95 o 
  -6   0   8      148.76      124.47      7.11 o 
  -4   0   8      122.08      121.75      4.74 o 
  -2   0   8       76.61       80.61      2.84 o 
   2   0   8       91.91       91.32      2.25 o 
   4   0   8       90.21       85.54      3.55 o 
   6   0   8       10.95        8.13      4.24 o 
  -7   1   8        5.02        5.66      3.54 o 
  -6   1   8       23.86       28.07      5.54 o 
  -5   1   8      322.42      309.55      6.69 o 
  -4   1   8        2.31        0.71      2.95 o 
  -3   1   8      908.38      814.18     12.11 o 
  -2   1   8      253.82      228.94      3.35 o 
  -1   1   8      106.37      110.79      2.97 o 
   0   1   8        4.36        3.18      1.41 o 
   1   1   8      182.81      204.67      5.96 o 
   2   1   8        0.69        0.82      1.65 o 
   3   1   8       73.82       81.49      4.02 o 
   4   1   8       23.75       24.42      2.24 o 
   5   1   8        1.11        2.12      2.71 o 
   6   1   8        2.01        1.65      3.30 o 
   7   1   8       13.66        6.25      4.24 o 
  -7   2   8       12.72        9.90      4.48 o 
  -6   2   8      183.30      180.06      5.93 o 
  -5   2   8       36.33       47.80      2.95 o 
  -4   2   8      662.31      721.85      9.97 o 
  -3   2   8      182.08      188.94      5.83 o 
  -2   2   8     1062.26     1010.37     13.62 o 
  -1   2   8      202.48      212.10      4.89 o 
   0   2   8      496.89      465.58      8.50 o 
   1   2   8       10.98       12.38      2.12 o 
   2   2   8        1.95        1.77      2.47 o 
   3   2   8        3.76       10.14      3.77 o 
   4   2   8       55.47       65.32      3.66 o 
   5   2   8        1.47        2.83      2.83 o 
   6   2   8        4.93        3.77      4.24 o 
   7   2   8        0.32        0.00      3.06 o 
  -7   3   8       30.43       28.19      7.31 o 
  -6   3   8        0.97        0.82      3.65 o 
  -5   3   8       27.55       36.10      4.95 o 
  -4   3   8      103.93      128.71      4.26 o 
  -3   3   8       60.24       67.02      3.07 o 
  -2   3   8        3.21        5.77      1.65 o 
  -1   3   8       69.32       69.57      2.84 o 
   0   3   8       58.22       54.15      1.54 o 
   1   3   8       23.38       14.04      4.01 o 
   2   3   8      112.01      113.43      5.22 o 
   3   3   8        4.01        5.54      3.18 o 
   4   3   8        0.42       -0.35      3.89 o 
   5   3   8        7.99        8.96      2.12 o 
   6   3   8        1.72        0.82      3.42 o 
  -7   4   8       64.45       73.46      7.68 o 
  -6   4   8       46.53       49.11      4.96 o 
  -5   4   8      100.31      116.67      3.55 o 
  -4   4   8        4.99        3.18      3.30 o 
  -3   4   8       14.16       10.73      2.83 o 
  -2   4   8       25.82       17.58      3.89 o 
  -1   4   8      536.38      601.95      9.34 o 
   0   4   8       44.42       49.73      2.01 o 
   1   4   8       19.76       14.51      1.65 o 
   2   4   8        6.52        5.54      1.18 o 
   3   4   8      229.71      231.75      7.98 o 
   4   4   8        0.38        3.18      3.89 o 
   5   4   8        0.11       -0.71      2.47 o 
   6   4   8        0.99        0.94      3.06 o 
  -7   5   8       41.72       43.66      8.14 o 
  -6   5   8       12.74       18.39      2.83 o 
  -5   5   8       68.71       73.14      4.25 o 
  -4   5   8      214.31      252.28      7.02 o 
  -3   5   8      109.82      118.80      5.69 o 
  -2   5   8       13.20       14.27      2.36 o 
  -1   5   8      117.53      137.76      5.81 o 
   0   5   8       35.60       40.85      4.01 o 
   1   5   8      467.96      520.12      9.53 o 
   2   5   8      957.80      999.06     10.10 o 
   3   5   8       52.58       67.91      6.73 o 
   4   5   8       23.24       31.25      4.48 o 
   5   5   8        2.01        3.30      3.77 o 
   6   5   8        3.80        5.19      4.12 o 
  -6   6   8        0.60        2.12      4.36 o 
  -5   6   8        0.51        1.30      4.24 o 
  -4   6   8        4.50        2.95      3.42 o 
  -3   6   8       76.12       77.68      3.90 o 
  -2   6   8       79.65       84.33      3.43 o 
  -1   6   8        0.49       -0.24      1.89 o 
   0   6   8       24.84       27.96      2.48 o 
   1   6   8      255.55      242.60      6.92 o 
   2   6   8       66.54       70.91      4.49 o 
   3   6   8       18.79       15.80      2.59 o 
   4   6   8        0.01       -1.30      4.24 o 
   5   6   8       15.90       12.62      5.42 o 
   6   6   8        9.13        6.48      6.48 o 
  -6   7   8       20.54       25.94      6.25 o 
  -5   7   8        2.45        0.12      7.07 o 
  -4   7   8       23.65       26.07      4.84 o 
  -3   7   8       21.04       18.75      3.30 o 
  -2   7   8       47.76       48.77      3.19 o 
  -1   7   8        4.31        3.06      1.65 o 
   0   7   8       29.60       33.27      3.89 o 
   1   7   8       69.75       78.96      3.55 o 
   2   7   8        0.62       -1.06      4.24 o 
   3   7   8        0.17        2.71      5.30 o 
   4   7   8        6.05        3.42      3.42 o 
   5   7   8        0.62        2.71      5.66 o 
  -6   8   8       24.14       27.83      4.01 o 
  -5   8   8       10.28       12.73      3.89 o 
  -4   8   8       44.92       50.40      4.72 o 
  -3   8   8      177.21      223.24      4.39 o 
  -2   8   8       10.31       11.08      6.25 o 
  -1   8   8       65.34       46.91      3.66 o 
   0   8   8       64.34       58.84      4.25 o 
   1   8   8       46.13       53.84      3.54 o 
   2   8   8        0.53       -3.30      4.36 o 
   3   8   8        5.19       10.25      3.77 o 
   4   8   8        0.13        2.47      4.01 o 
   5   8   8       12.13        9.08      6.72 o 
  -5   9   8       27.31       35.03      6.49 o 
  -4   9   8       27.31       32.44      3.89 o 
  -3   9   8        0.03        0.82      2.59 o 
  -2   9   8       29.04       25.83      4.95 o 
  -1   9   8        1.17        0.71      2.71 o 
   0   9   8        7.81        3.65      4.48 o 
   1   9   8       22.19       23.70      3.07 o 
   2   9   8        1.75        1.41      2.83 o 
   3   9   8        0.02       -4.01      5.30 o 
   4   9   8       10.95       13.44      4.83 o 
  -4  10   8        2.50        3.65      4.01 o 
  -3  10   8        4.28        5.19      2.95 o 
  -2  10   8        5.72        5.42      3.18 o 
  -1  10   8        0.79        4.12      3.65 o 
   0  10   8        3.58        3.42      3.42 o 
   1  10   8        7.30        5.07      3.65 o 
   2  10   8        9.85       11.20      3.30 o 
   3  10   8        0.61        2.83      5.18 o 
  -3  11   8       14.33       12.85      4.48 o 
  -2  11   8        0.89        0.00      3.18 o 
  -1  11   8        2.36        7.54      4.95 o 
   0  11   8        7.12       -6.84     10.25 o 
   1  11   8        1.74       -0.94      5.42 o 
   2  11   8        4.02       11.31      5.07 o 
  -2  12   8       10.22        7.90      5.19 o 
  -1  12   8        3.29        4.83      5.30 o 
   0  12   8        2.67       -0.12      5.66 o 
   1  12   8        0.06       -3.89      6.01 o 
  -7   0   9       93.75       82.29      7.09 o 
  -5   0   9       62.97       69.71      5.08 o 
  -3   0   9      956.42      911.33     12.35 o 
  -1   0   9     1383.31     1485.45     16.75 o 
   1   0   9      249.97      241.06      3.23 o 
   3   0   9        0.26       -1.53      2.12 o 
   5   0   9      111.23      106.28      9.11 o 
  -7   1   9       59.77       53.49      5.31 o 
  -6   1   9       15.33       16.74      3.89 o 
  -5   1   9       15.43       13.91      3.30 o 
  -4   1   9       16.39       11.79      4.72 o 
  -3   1   9       68.67       64.68      4.14 o 
  -2   1   9     1134.86     1105.14     12.49 o 
  -1   1   9       20.15       21.71      1.65 o 
   0   1   9      143.20      143.14      7.25 o 
   1   1   9       43.39       45.59      6.02 o 
   2   1   9        2.16        1.30      2.12 o 
   3   1   9       14.33       15.33      2.71 o 
   4   1   9       45.06       44.74      5.31 o 
   5   1   9        2.16        4.24      3.65 o 
   6   1   9        2.14        3.18      3.54 o 
  -7   2   9       36.21       36.10      6.25 o 
  -6   2   9       56.76       69.44     11.57 o 
  -5   2   9      195.49      198.40      6.77 o 
  -4   2   9        0.41        1.18      2.47 o 
  -3   2   9      170.54      158.64      5.47 o 
  -2   2   9       84.87       65.93      4.02 o 
  -1   2   9       72.90       66.25      3.08 o 
   0   2   9       69.63       79.84      2.01 o 
   1   2   9        0.45        3.30      1.77 o 
   2   2   9      141.52      153.32      5.10 o 
   3   2   9      233.83      252.51      5.84 o 
   4   2   9      117.02      112.61      4.50 o 
   5   2   9        0.06        1.06      3.30 o 
   6   2   9        5.89        3.54      3.54 o 
  -7   3   9       29.46       38.22     11.68 o 
  -6   3   9        0.03        0.00      3.42 o 
  -5   3   9        0.00       -2.59      2.83 o 
  -4   3   9      684.67      706.19     10.20 o 
  -3   3   9      174.56      203.56      5.82 o 
  -2   3   9      728.98      719.86     10.63 o 
  -1   3   9       30.60       37.65      3.89 o 
   0   3   9       56.39       52.00      4.61 o 
   1   3   9      189.74      183.25      6.19 o 
   2   3   9      512.03      577.72      9.54 o 
   3   3   9      330.49      346.33      6.94 o 
   4   3   9       19.35       21.11      2.48 o 
   5   3   9       34.77       37.52      4.01 o 
   6   3   9        6.82        4.01      3.89 o 
  -7   4   9       52.16       58.43      8.26 o 
  -6   4   9       94.88       86.20      8.28 o 
  -5   4   9       89.30       92.00      3.90 o 
  -4   4   9        7.97       10.96      4.95 o 
  -3   4   9        0.13       -0.94      3.30 o 
  -2   4   9       91.95       91.97      4.14 o 
  -1   4   9       27.49       27.26      2.36 o 
   0   4   9       50.72       51.27      5.32 o 
   1   4   9       31.31       23.25      4.25 o 
   2   4   9       30.42       23.84      4.72 o 
   3   4   9       74.95       67.50      4.97 o 
   4   4   9       14.23       18.04      5.42 o 
   5   4   9        4.32        8.49      4.95 o 
   6   4   9        0.92        1.06      5.66 o 
  -6   5   9       17.50       19.93      4.48 o 
  -5   5   9       67.94       65.10      3.31 o 
  -4   5   9        3.26        4.60      4.01 o 
  -3   5   9        6.96        6.72      3.06 o 
  -2   5   9       13.44       14.62      1.30 o 
  -1   5   9        3.55        3.54      4.36 o 
   0   5   9       11.18       10.02      2.24 o 
   1   5   9        3.14        2.12      1.65 o 
   2   5   9       12.91       12.62      5.31 o 
   3   5   9        1.66        2.24      2.47 o 
   4   5   9        2.21        4.71      4.48 o 
   5   5   9        6.43        5.78      4.60 o 
   6   5   9        5.37        7.19      5.89 o 
  -6   6   9       31.35       32.56      8.14 o 
  -5   6   9       30.20       29.85      6.02 o 
  -4   6   9        0.36       -0.71      3.65 o 
  -3   6   9       56.27       60.71      2.72 o 
  -2   6   9       18.90       12.26      1.89 o 
  -1   6   9        0.01       -0.24      2.59 o 
   0   6   9      182.63      190.48      7.01 o 
   1   6   9       37.68       41.66      4.01 o 
   2   6   9       37.40       46.38      3.30 o 
   3   6   9       10.38        9.78      3.77 o 
   4   6   9        0.36        0.47      4.83 o 
   5   6   9        1.61       -0.82      5.42 o 
  -6   7   9       25.37       26.18      7.67 o 
  -5   7   9        1.59       -0.94      5.89 o 
  -4   7   9        5.61       13.67      4.01 o 
  -3   7   9      281.77      310.98      7.27 o 
  -2   7   9        1.17        0.71      2.59 o 
  -1   7   9      124.35      153.30      5.57 o 
   0   7   9      176.83      170.75      5.94 o 
   1   7   9       21.38       25.83      3.66 o 
   3   7   9        0.11        0.59      2.59 o 
   4   7   9       10.57       12.61      3.77 o 
   5   7   9        1.52       -0.12      6.01 o 
  -5   8   9        1.77       -0.59      4.36 o 
  -4   8   9       11.19       10.96      5.89 o 
  -3   8   9       10.98       12.02      4.83 o 
  -2   8   9       21.75       26.42      3.89 o 
  -1   8   9        0.10       -0.82      3.77 o 
   0   8   9       30.95       33.27      4.01 o 
   1   8   9       37.58       40.01      3.19 o 
   2   8   9        4.41        9.66      5.54 o 
   3   8   9        0.04        0.35      6.48 o 
   4   8   9        2.62        5.18      4.95 o 
  -5   9   9        0.02        0.24      4.60 o 
  -4   9   9       11.99        6.25      3.06 o 
  -3   9   9       53.22       46.28      3.07 o 
  -2   9   9        1.03        3.77      2.24 o 
  -1   9   9       16.53       13.91      4.72 o 
   0   9   9        3.71       10.25      3.18 o 
   1   9   9        4.68        6.84      4.83 o 
   2   9   9       17.57       22.40      4.13 o 
   3   9   9        0.26        2.12      5.18 o 
   4   9   9        2.96        0.12      5.19 o 
  -4  10   9        0.01        0.12      3.42 o 
  -3  10   9        0.62        1.30      5.89 o 
  -2  10   9        9.20        8.49      2.71 o 
  -1  10   9        7.62       13.32      5.54 o 
   0  10   9        4.29        5.07      4.12 o 
   1  10   9        0.22        0.00      4.24 o 
   2  10   9        2.02        1.89      3.65 o 
   3  10   9        2.31       -2.12      4.24 o 
  -3  11   9        1.69        2.24      4.12 o 
  -2  11   9        0.41        1.06      5.07 o 
  -1  11   9        0.78        2.24      3.77 o 
   0  11   9        1.81        4.60      3.89 o 
   1  11   9        8.55        7.43      4.24 o 
   2  11   9        0.04        1.41      3.89 o 
  -6   0  10        5.53        5.19      5.42 o 
  -4   0  10       39.71       30.69      4.37 o 
   0   0  10       40.74       49.36      3.19 o 
   2   0  10      149.62      176.82      5.22 o 
   4   0  10      297.71      295.05      4.89 o 
   6   0  10        4.31        3.65      3.18 o 
  -7   1  10      149.29      149.60      7.23 o 
  -6   1  10       10.32        2.83      5.19 o 
  -5   1  10      164.18      164.41      5.34 o 
  -4   1  10       73.50       43.86      5.56 o 
  -3   1  10      397.97      365.53      7.44 o 
  -2   1  10       20.24       24.42      2.12 o 
  -1   1  10       68.67       72.01      5.44 o 
   0   1  10      100.76      107.79      3.79 o 
   1   1  10       64.53       77.19      3.78 o 
   2   1  10       37.17       40.13      2.01 o 
   3   1  10        9.98       10.85      2.95 o 
   4   1  10        0.08        0.35      4.24 o 
   5   1  10        5.71        3.89      3.77 o 
   6   1  10        2.61        2.24      4.48 o 
  -7   2  10       18.09       20.40      5.31 o 
  -6   2  10        2.17        4.71      3.54 o 
  -5   2  10       37.07       35.64      3.66 o 
  -4   2  10        1.12       -0.59      2.71 o 
  -3   2  10       77.76       80.18      4.61 o 
  -2   2  10        1.24        1.30      3.30 o 
  -1   2  10       52.81       49.39      3.90 o 
   0   2  10       67.10       64.32      2.60 o 
   1   2  10        2.54        1.30      1.53 o 
   2   2  10       70.45       70.58      4.14 o 
   3   2  10        5.48        1.41      3.06 o 
   4   2  10        0.16       -1.53      2.47 o 
   5   2  10        7.67       11.43      2.59 o 
   6   2  10        8.46        5.07      4.71 o 
  -7   3  10       54.68       53.83      6.49 o 
  -6   3  10       34.65       28.79      6.37 o 
  -5   3  10       73.75       88.99      5.67 o 
  -4   3  10      124.20      122.37      6.16 o 
  -3   3  10        0.00        0.24      2.00 o 
  -2   3  10       71.12       70.35      3.78 o 
  -1   3  10      327.19      259.57      6.23 o 
   0   3  10        5.50        6.95      2.24 o 
   1   3  10       97.67      100.03      4.85 o 
   2   3  10       26.69       29.97      3.19 o 
   3   3  10       94.27       93.11      5.09 o 
   4   3  10        0.02        0.00      2.83 o 
   5   3  10        0.00       -0.12      4.71 o 
   6   3  10        8.96        7.07      4.01 o 
  -6   4  10       26.23       19.93      6.13 o 
  -5   4  10        0.05        1.53      5.54 o 
  -4   4  10      125.42      123.07      5.09 o 
  -3   4  10       90.33      100.44      5.68 o 
  -2   4  10       72.24       73.30      5.56 o 
  -1   4  10      236.46      209.24      6.08 o 
   0   4  10        8.76        8.96      2.12 o 
   1   4  10       29.00       24.66      4.01 o 
   2   4  10       44.12       39.55      4.25 o 
   3   4  10       56.98       51.50      4.72 o 
   4   4  10        0.59       -1.06      3.18 o 
   5   4  10        0.01        1.18      5.18 o 
  -6   5  10       61.30       58.10      4.49 o 
  -5   5  10       21.38       21.70      4.60 o 
  -4   5  10        8.23        7.07      2.83 o 
  -3   5  10        9.73        3.54      3.42 o 
  -2   5  10      114.40      112.04      9.47 o 
  -1   5  10       15.34       23.35      3.07 o 
   0   5  10       14.09       10.49      2.83 o 
   1   5  10       66.28       61.69      3.43 o 
   2   5  10       49.61       56.56      3.78 o 
   3   5  10       48.20       59.15      3.54 o 
   4   5  10        0.01       -3.42      4.83 o 
   5   5  10       12.17        6.13      5.66 o 
  -6   6  10       35.98       47.19      6.61 o 
  -5   6  10       16.91       17.21      6.60 o 
  -4   6  10       63.35       76.54      4.49 o 
  -3   6  10        8.98       14.97      3.30 o 
  -2   6  10      167.69      179.08      6.65 o 
  -1   6  10       68.44       65.24      3.07 o 
   0   6  10       13.52        9.31      2.48 o 
   1   6  10        2.03        2.12      3.54 o 
   2   6  10        0.09        2.12      4.24 o 
   3   6  10       42.67       46.86      4.60 o 
   4   6  10        7.69        7.07      5.30 o 
   5   6  10        0.63       -0.94      5.89 o 
  -5   7  10       13.20       13.44      6.25 o 
  -4   7  10       11.70       10.37      5.07 o 
  -3   7  10        0.69       -1.18      2.71 o 
  -2   7  10       21.68       20.64      4.13 o 
  -1   7  10        0.02        2.47      3.77 o 
   0   7  10       25.90       32.56      3.77 o 
   1   7  10        0.24        1.65      2.71 o 
   2   7  10        1.62        9.19      5.30 o 
   3   7  10        5.36        4.60      4.12 o 
   4   7  10       12.97       10.14      5.54 o 
  -5   8  10       14.95       17.33      4.72 o 
  -4   8  10        0.40        0.94      3.89 o 
  -3   8  10        3.15        2.83      4.71 o 
  -2   8  10       45.77       43.44      5.19 o 
  -1   8  10        1.33        5.77      6.95 o 
   0   8  10        0.32        0.59      3.30 o 
   1   8  10       13.10        8.49      3.65 o 
   2   8  10        0.06        3.77      5.07 o 
   3   8  10       14.57       16.27      3.77 o 
   4   8  10        7.43        5.42      4.24 o 
  -4   9  10        8.74        9.31      4.83 o 
  -3   9  10        0.24        0.82      3.89 o 
  -2   9  10       22.88       25.47      4.48 o 
  -1   9  10       18.94       26.06      4.83 o 
   0   9  10       32.61       35.63      8.73 o 
   1   9  10        8.55        6.95      3.18 o 
   2   9  10        9.52       10.73      4.95 o 
  -3  10  10       10.80        7.78      3.30 o 
  -2  10  10       17.38       23.11      5.07 o 
  -1  10  10        1.25       -0.71      6.13 o 
   0  10  10        9.18        7.19      4.71 o 
   1  10  10        6.66        5.89      4.36 o 
   2  10  10       13.35       12.26      6.25 o 
  -1  11  10        8.51       13.20      3.77 o 
   0  11  10        3.09        6.48      3.77 o 
  -5   0  11      114.42      115.52      6.51 o 
  -3   0  11        4.93        4.95      4.12 o 
  -1   0  11       18.97       19.22      3.89 o 
   1   0  11        0.01        1.77      1.65 o 
   3   0  11       45.13       47.81      3.54 o 
   5   0  11       52.06       35.42      4.60 o 
  -6   1  11       35.41       37.64      5.66 o 
  -5   1  11        0.24        0.71      4.95 o 
  -4   1  11      249.74      201.56      7.02 o 
  -3   1  11      240.29      213.04      5.95 o 
  -2   1  11        2.85        2.36      2.12 o 
  -1   1  11       22.98       23.71      3.66 o 
   0   1  11        4.31        7.54      3.54 o 
   1   1  11       24.32       30.43      2.12 o 
   2   1  11        9.35        8.25      2.59 o 
   3   1  11       23.43       20.05      2.48 o 
   4   1  11      109.74       98.57     11.71 o 
   5   1  11        4.06        1.77      2.24 o 
  -6   2  11       33.69       48.25      6.49 o 
  -5   2  11       29.09       41.52      7.08 o 
  -4   2  11        2.97        6.13      2.71 o 
  -3   2  11        2.32        1.06      1.53 o 
  -2   2  11      553.92      550.35      9.42 o 
  -1   2  11      290.71      290.82      7.64 o 
   0   2  11      274.10      274.72      5.85 o 
   1   2  11        1.38        3.89      3.65 o 
   2   2  11       58.00       49.73      3.66 o 
   3   2  11      132.59      128.90      4.74 o 
   4   2  11       11.23       10.14      5.66 o 
   5   2  11        7.91        7.43      4.01 o 
  -6   3  11       67.14       72.64      7.09 o 
  -5   3  11       13.22       15.92      5.42 o 
  -4   3  11      103.71      124.48      5.80 o 
  -3   3  11        0.26        1.30      2.95 o 
  -2   3  11       96.12       97.63      4.73 o 
  -1   3  11      115.88      122.25      5.09 o 
   0   3  11        1.79        3.65      2.12 o 
   1   3  11        0.26       -0.82      3.30 o 
   2   3  11        4.54        3.65      2.95 o 
   3   3  11        1.09        1.30      2.59 o 
   4   3  11        2.15        2.12      3.06 o 
   5   3  11        1.15       -1.18      3.18 o 
  -6   4  11       16.93       19.45      4.24 o 
  -5   4  11        5.49        9.66      5.66 o 
  -4   4  11        0.36       -0.71      4.12 o 
  -3   4  11       38.99       43.31      6.96 o 
  -2   4  11       30.81       24.78      2.83 o 
  -1   4  11      368.83      301.06      6.59 o 
   0   4  11        1.95        2.83      2.12 o 
   1   4  11       28.33       25.01      3.19 o 
   2   4  11        1.12        0.24      2.83 o 
   3   4  11        5.98        3.89      2.95 o 
   4   4  11        0.88        2.00      4.24 o 
   5   4  11        2.25        2.47      3.42 o 
  -6   5  11        9.42        7.54      6.36 o 
  -5   5  11       11.30       13.91      5.42 o 
  -4   5  11        7.73        7.43      4.60 o 
  -3   5  11       58.10       54.45      4.25 o 
  -2   5  11        0.92        4.01      3.54 o 
  -1   5  11       33.04       28.91      2.60 o 
   0   5  11        0.31        1.41      2.00 o 
   1   5  11        0.06        1.65      2.00 o 
   2   5  11        1.16       -0.94      3.54 o 
   3   5  11       12.14        8.96      4.83 o 
   4   5  11        0.11        2.47      4.48 o 
   5   5  11        1.39        1.77      3.18 o 
  -5   6  11       14.89       14.74      4.24 o 
  -4   6  11       25.38       23.00      3.66 o 
  -3   6  11       16.30       12.85      3.77 o 
  -2   6  11       48.57       36.36      7.32 o 
  -1   6  11        0.39       -0.12      1.18 o 
   0   6  11       14.95        8.84      2.24 o 
   1   6  11       25.07       35.27      3.66 o 
   2   6  11        0.71       -1.89      2.83 o 
   3   6  11        4.72        0.24      3.65 o 
   4   6  11        1.01       -2.12     11.19 o 
  -5   7  11       56.33       57.26      5.79 o 
  -4   7  11        4.61        4.36      3.89 o 
  -3   7  11        1.42       -0.59      4.95 o 
  -2   7  11        3.33        3.06      4.36 o 
  -1   7  11        4.31        4.12      2.47 o 
   0   7  11       15.00       18.04      3.42 o 
   1   7  11       36.60       38.35      4.48 o 
   2   7  11        0.07        4.83      5.42 o 
   3   7  11        3.95       12.49      4.36 o 
   4   7  11        0.01        4.60      5.07 o 
  -4   8  11        9.77       13.32      4.83 o 
  -3   8  11        7.78        5.19      4.83 o 
  -2   8  11       47.86       49.11      7.44 o 
  -1   8  11        1.96        1.65      4.12 o 
   0   8  11        0.00        4.24      3.89 o 
   1   8  11        2.11        6.13      3.65 o 
   2   8  11        2.19        5.77      3.77 o 
   3   8  11        1.74        3.77      4.71 o 
  -3   9  11        0.54        1.06      5.18 o 
  -1   9  11        0.49        0.71      4.24 o 
   0   9  11        8.58        7.43      5.42 o 
   1   9  11        2.12        1.06      4.60 o 
   2   9  11       15.47       19.22      4.24 o 
  -1  10  11        8.41        7.43      6.95 o 
   0  10  11        1.66        4.95      4.60 o 
   1  10  11       27.38       30.90      8.61 o 
  -6   0  12      308.87      379.97     11.79 o 
  -4   0  12      268.32      288.78      6.67 o 
  -2   0  12        3.24       -0.59      4.48 o 
   0   0  12       15.76       24.29      3.89 o 
   2   0  12        0.16        0.35      2.59 o 
   4   0  12       15.51       17.10      2.71 o 
  -6   1  12        1.36        3.54      4.12 o 
  -5   1  12       15.96       20.87      6.48 o 
  -4   1  12        0.50       -0.82      3.42 o 
  -3   1  12       22.33       25.12      3.07 o 
  -2   1  12       25.82       25.24      5.78 o 
  -1   1  12      153.85      167.74      5.93 o 
   0   1  12       17.49       19.93      4.01 o 
   1   1  12        3.55        3.89      2.12 o 
   2   1  12       15.74       14.27      4.13 o 
   3   1  12        8.02        7.54      3.42 o 
   4   1  12       46.23       48.51      3.30 o 
   5   1  12        8.45        4.60      4.13 o 
  -6   2  12       58.16       63.52      8.97 o 
  -5   2  12       13.96       18.86      6.01 o 
  -4   2  12       28.10       15.69      9.08 o 
  -3   2  12        3.07        5.30      4.24 o 
  -2   2  12       47.30       37.66      4.84 o 
  -1   2  12       16.72       18.04      2.48 o 
   0   2  12       14.44       13.09      3.42 o 
   1   2  12        0.02        0.59      2.36 o 
   2   2  12        0.14        0.82      2.47 o 
   3   2  12        0.01        1.65      4.36 o 
   4   2  12        1.44        1.18      5.07 o 
   5   2  12       37.39       33.04      3.89 o 
  -6   3  12       41.48       45.31      4.84 o 
  -5   3  12        3.52        0.59      4.60 o 
  -4   3  12        6.61        4.95      2.71 o 
  -3   3  12       26.74       24.06      5.90 o 
  -2   3  12        0.86       -0.12      3.30 o 
  -1   3  12      111.36      109.87      4.26 o 
   0   3  12        5.26        0.35      2.95 o 
   1   3  12        6.77        6.48      3.65 o 
   2   3  12        0.19        1.41      2.71 o 
   3   3  12        4.49        4.71      2.71 o 
   4   3  12        6.98        3.30      3.89 o 
   5   3  12        8.23       10.84      5.54 o 
  -5   4  12       14.16       14.38      6.25 o 
  -4   4  12       51.93       49.70      7.79 o 
  -3   4  12        0.56       -1.77      4.24 o 
  -2   4  12        0.86       -1.18      3.54 o 
  -1   4  12      346.95      317.00      7.17 o 
   0   4  12        6.58        7.07      1.89 o 
   1   4  12       52.26       42.16      4.49 o 
   2   4  12        4.84        4.95      3.18 o 
   3   4  12        3.94        0.82      2.83 o 
   4   4  12        1.71        5.42      4.24 o 
  -5   5  12       52.49       44.50     11.33 o 
  -4   5  12       43.69       40.72      4.48 o 
  -3   5  12       23.49       26.77      2.48 o 
  -2   5  12        1.31        2.95      2.47 o 
  -1   5  12       20.38       16.39      3.54 o 
   0   5  12      120.87      113.31      4.85 o 
   1   5  12        7.13        5.19      2.59 o 
   2   5  12        0.05       -1.41      2.83 o 
   3   5  12        5.40        2.83      3.65 o 
   4   5  12        3.72       -0.47      5.42 o 
  -5   6  12       15.11       16.39      4.13 o 
  -4   6  12       18.82       20.87      6.01 o 
  -3   6  12       44.62       41.78      4.60 o 
  -2   6  12       31.55       26.66      4.95 o 
  -1   6  12       11.73        7.90      2.71 o 
   0   6  12      169.40      149.57      6.05 o 
   1   6  12        6.61       10.02      3.54 o 
   2   6  12       14.47       15.44      3.54 o 
   3   6  12        8.92        9.90      5.54 o 
  -4   7  12        1.80        2.47      3.77 o 
  -3   7  12        0.16        0.35      3.53 o 
  -2   7  12        2.89        1.53      2.59 o 
  -1   7  12        9.54        7.19      2.95 o 
   0   7  12       21.71       24.06      4.48 o 
   1   7  12       11.11       14.26      4.24 o 
   2   7  12        1.97       -1.77      4.83 o 
   3   7  12        0.01        1.89      4.48 o 
  -3   8  12        9.38        9.43      5.07 o 
  -2   8  12        1.00        2.36      5.18 o 
   0   8  12        1.28        0.59      4.36 o 
   1   8  12        8.71       13.20      4.48 o 
   2   8  12        7.55        9.55      4.24 o 
  -2   9  12        7.19       12.96      4.71 o 
  -1   9  12        1.36        1.18      5.07 o 
   0   9  12        2.19        1.77      5.18 o 
   1   9  12        1.96        2.83      7.07 o 
  -5   0  13        0.03        1.30      6.24 o 
  -3   0  13       41.95       46.97      4.48 o 
  -1   0  13       12.58        8.25      5.19 o 
   1   0  13       59.60       70.99      5.32 o 
   3   0  13       11.68        5.89      5.66 o 
  -5   1  13       21.60       19.57      5.19 o 
  -4   1  13        1.75        0.82      3.65 o 
  -3   1  13        0.85        2.83      3.54 o 
  -2   1  13       53.59       59.28      4.13 o 
  -1   1  13        1.66       -0.47      4.36 o 
   0   1  13      183.29      174.64      6.05 o 
   1   1  13        5.67        6.72      3.18 o 
   2   1  13       11.38       11.55      4.48 o 
   3   1  13        0.00       -0.59      3.06 o 
   4   1  13       14.39       13.56      5.54 o 
  -5   2  13       50.49       62.21      6.73 o 
  -4   2  13       13.96       19.22      4.60 o 
  -3   2  13      228.04      221.95      6.18 o 
  -2   2  13        1.64        4.83      2.83 o 
  -1   2  13        0.41       -1.06      6.01 o 
   0   2  13       26.73       25.95      5.31 o 
   1   2  13        0.03        1.41      1.65 o 
   2   2  13        2.47        3.18      2.95 o 
   3   2  13        3.65        2.83      2.83 o 
   4   2  13        0.19       -0.24      3.06 o 
  -5   3  13       44.87       50.87      9.09 o 
  -4   3  13        0.05        1.18      2.71 o 
  -3   3  13       12.74        9.08      3.77 o 
  -2   3  13       34.06       28.20      6.96 o 
  -1   3  13        9.25       11.32      2.71 o 
   0   3  13       10.14        7.43      3.42 o 
   1   3  13        0.99        0.82      2.24 o 
   2   3  13        1.72        3.65      2.47 o 
   3   3  13        2.52        6.01      3.30 o 
   4   3  13        4.18        4.48      4.12 o 
  -5   4  13       14.51       14.85      6.48 o 
  -4   4  13        3.23        1.65      4.24 o 
  -3   4  13        2.82        2.59      3.30 o 
  -2   4  13        3.69        3.42      6.25 o 
  -1   4  13       98.74       81.38      4.73 o 
   0   4  13       70.99       58.37     11.58 o 
   1   4  13       24.05       23.35      4.13 o 
   2   4  13        1.76        2.36      3.06 o 
   3   4  13        0.00        3.18      3.06 o 
   4   4  13        0.60        3.53      3.06 o 
  -4   5  13       24.73       22.41      4.60 o 
  -3   5  13       32.77       29.14      3.78 o 
  -2   5  13        0.90        1.77      2.36 o 
  -1   5  13       62.57       51.26      5.43 o 
   0   5  13       46.03       40.72      8.38 o 
   1   5  13        0.01        1.89      4.95 o 
   2   5  13       17.98       23.70      3.30 o 
   3   5  13        4.00        2.83      3.30 o 
  -4   6  13       14.96       14.85      4.01 o 
  -3   6  13       13.55       13.79      4.01 o 
  -2   6  13        0.38        3.89      4.36 o 
  -1   6  13       16.30       12.97      2.83 o 
   0   6  13        2.74        4.12      2.83 o 
   1   6  13        0.31        0.12      2.95 o 
   2   6  13       14.37       12.97      3.42 o 
   3   6  13        1.01        2.95      2.95 o 
  -3   7  13       10.10       12.49      4.13 o 
  -2   7  13        3.73       -0.59      3.18 o 
  -1   7  13        7.21       13.32      5.42 o 
   0   7  13        8.87        7.43      4.13 o 
   1   7  13        0.06        1.18      3.18 o 
   2   7  13        0.64        2.24      5.07 o 
  -1   8  13        0.81       -1.06      3.77 o 
   0   8  13        0.22        0.12      2.95 o 
   1   8  13       18.26       16.86      5.31 o 
  -2   0  14       54.94       64.00      5.90 o 
   0   0  14        0.71       -1.53      5.77 o 
   2   0  14        3.46        5.30      2.95 o 
  -5   1  14       43.17       50.15      8.02 o 
  -4   1  14        7.54        5.89      4.48 o 
  -3   1  14        4.77        5.30      5.54 o 
  -2   1  14       21.01       24.65      4.60 o 
  -1   1  14        5.27        4.60      4.48 o 
   0   1  14        0.46       -0.59      4.60 o 
   1   1  14       23.08       22.53      3.18 o 
   2   1  14        5.99        7.31      2.83 o 
   3   1  14        3.10        3.30      3.89 o 
  -5   2  14       43.64       61.25     10.15 o 
  -4   2  14        9.33       10.49      4.36 o 
  -3   2  14        2.84        3.77      3.18 o 
  -2   2  14        0.01        0.47      5.07 o 
  -1   2  14        1.77        2.95      3.54 o 
   0   2  14       32.45       23.01      8.61 o 
   1   2  14       34.92       31.62      3.78 o 
   2   2  14        5.43        5.66      2.47 o 
   3   2  14        0.72        1.89      3.18 o 
  -4   3  14        3.55       -0.82      5.07 o 
  -3   3  14       84.06      103.77      5.44 o 
  -2   3  14        4.10        2.83      2.83 o 
  -1   3  14        3.35        1.18      4.24 o 
   0   3  14        1.99        1.77      3.77 o 
   1   3  14        0.03       -0.35      3.06 o 
   2   3  14        2.89       -0.47      4.83 o 
   3   3  14        0.90        2.24      3.18 o 
  -4   4  14       35.55       35.04      3.66 o 
  -3   4  14        5.37        3.77      3.77 o 
  -2   4  14       31.28       30.32      4.48 o 
  -1   4  14        0.90       -1.18      3.77 o 
   0   4  14       34.99       28.08      6.25 o 
   1   4  14        0.29        1.41      3.53 o 
   2   4  14        0.02        1.41      2.83 o 
   3   4  14        3.06        1.77      3.65 o 
  -4   5  14       11.57       12.02      4.83 o 
  -3   5  14        1.42        1.53      2.24 o 
  -2   5  14        9.76        6.01      6.01 o 
  -1   5  14        3.42        3.65      4.71 o 
   0   5  14        0.88        4.71      4.48 o 
   1   5  14        0.10        3.18      3.65 o 
   2   5  14        0.02        1.89      4.12 o 
  -3   6  14        0.41        0.94      4.83 o 
  -2   6  14        1.76        1.89      2.71 o 
  -1   6  14        0.58       -0.12      5.66 o 
   0   6  14       30.61       28.07      5.78 o 
   1   6  14       15.72       16.39      4.95 o 
   2   6  14        1.27       -6.01      6.13 o 
  -2   7  14       15.67       15.21      6.60 o 
   0   7  14       34.34       29.14      4.25 o 
  -3   0  15        0.02       -1.41      6.01 o 
  -1   0  15        8.05        7.66      5.78 o 
   1   0  15       58.80       48.18      8.03 o 
  -4   1  15        0.02        0.12      4.36 o 
  -3   1  15        4.11        3.54      4.01 o 
  -2   1  15       61.75       68.61     11.10 o 
  -1   1  15        0.04        0.59      3.77 o 
   0   1  15        0.75        1.89      3.89 o 
   1   1  15        0.99        3.06      4.60 o 
   2   1  15        3.61        4.36      3.54 o 
  -4   2  15        6.69        3.18      6.01 o 
  -3   2  15        0.08        0.82      4.71 o 
  -2   2  15        0.36        0.47      3.89 o 
  -1   2  15        1.38        3.06      3.06 o 
   0   2  15        0.74       -0.12      2.47 o 
   1   2  15        5.19        4.83      2.95 o 
   2   2  15        4.50        3.77      5.07 o 
  -3   3  15        6.04        9.55      4.71 o 
  -2   3  15        1.07        1.77      4.12 o 
  -1   3  15       14.69       16.62      7.19 o 
   0   3  15        0.45       -0.47      3.30 o 
   1   3  15        3.06        2.36      3.18 o 
   2   3  15        0.18       -1.30      4.48 o 
  -3   4  15       10.17        8.49      6.60 o 
  -2   4  15        0.10       -1.65      3.89 o 
  -1   4  15        0.21        2.59      3.65 o 
   0   4  15       14.68       10.61      5.66 o 
   1   4  15        2.55        4.48      6.13 o 
  -2   5  15       32.92       27.25      2.60 o 
  -1   5  15        0.01       -1.41      3.42 o 
   0   5  15        6.89        3.06      4.48 o 
   1   5  15        2.42        2.24      3.06 o 
  -2   0  16        6.25        4.01      4.95 o 
   0   0  16        0.24       -0.82      5.89 o 
  -2   1  16       23.44       33.61      6.96 o 
  -1   1  16        3.13        5.07      3.77 o 
   0   1  16        3.66        1.77      2.83 o 
   1   1  16        4.19        4.48      4.12 o 
  -2   2  16        2.95        5.07      6.83 o 
  -1   2  16        1.65        4.48      6.95 o 
   0   2  16        0.61        1.89      2.83 o 
  -1   3  16       23.94       23.23      5.19 o 
   0   3  16        0.03        0.35      3.30 o 
                                                 
